# Supplementary material for: Sauchinone controls hepatic cholesterol homeostasis by the negative regulation of PCSK9 transcriptional network
Source: Sci Rep. 2018 Apr 30;8:6737. doi: 10.1038/s41598-018-24935-6 (PMC5928089; doi:10.1038/s41598-018-24935-6)
Supplement: Supplementary file 2 — Supplemental Tables [file 41598_2018_24935_MOESM2_ESM.xlsx]

## Sheet: infomation
Supplemental Tables
Supplemental Table S1. RNA sequencing results for differentially expressed genes in HepG2 cells of dose dependently treated with sauchinone compared to un-treated cells.
Supplemental Table S2. Full list of KEGG enrichment terms for differentially expressed genes in HepG2 cells of sauchinone treatment compared to un-treated cells.
Supplemental Table S3. Full list of GO enrichment terms for differentially expressed genes in HepG2 cells of sauchinone treatment compared to un-treated cells.
Sauchinone controls hepatic cholesterol homeostasis by the negative regulation of PCSK9 transcriptional network
Hee-Sung Chae1, Byoung Hoon You1, Dong-Yeop Kim2, Hankyu Lee1, Hyuk Wan Ko1, Young Hee Choi1, Sun Shim Choi2, Young-Won Chin1,*
1College of Pharmacy and Integrated Research Institute for Drug Development, Dongguk University-Seoul, 32, Dongguk-lo, Ilsandong-gu, Goyang-si, Gyeonggi-do 10326, Republic of Korea
2Division of Biomedical Convergence, College of Biomedical Science, and Institute of Bioscience & Biotechnology, Kangwon National University, Chuncheon 24341, South Korea
*Corresponding author: Young-Won Chin
Email: f2744@dongguk.edu

## Sheet: Table. S1
.	( |Fold-Change| ≥ 2 ) & ( Q-value ≤ 0.05 )			Secondary sets of all the pairs		Group A	Group B	Group C	Group D	Supplemental information
Gene Symbol	A vs. B DEGs	A vs. C DEGs	A vs. D DEGs	Intersection	Union	N	Sauchinone 0.5 μM	Sauchinone 5 μM	Sauchinone 50 μM	Full descriptions of the gene	Locus on hg19 reference sequence	RefSeq mRNA	RefSeq mRNA predicted	RefSeq ncRNA	RefSeq ncRNA predicted	RefSeq protein	RefSeq protein predicted	Gene type	Ensembl Gene ID	EntrezGene ID	HGNC ID(s)
A1BG	.	.	.	.	.	20.9475	22.2783	22.8881	18.0869	alpha-1-B glycoprotein [Source:HGNC Symbol;Acc:HGNC:5]	chr19:58858215-58864865	NM_130786	.	.	.	NP_570602	.	protein_coding	ENSG00000121410	1	5
A1CF	.	.	.	.	.	23.6013	23.2241	22.9712	17.9548	APOBEC1 complementation factor [Source:HGNC Symbol;Acc:HGNC:24086]	chr10:52559168-52645435	NM_001198818, NM_001198819, NM_001198820, NM_014576, NM_138932, NM_138933	XM_017016160, XM_011539730, XM_011539729, XM_005269720, XM_005269718	.	.	NP_001185747, NP_001185748, NP_001185749, NP_055391, NP_620310, NP_620311	XP_005269775, XP_005269777, XP_011538031, XP_011538032, XP_016871649	protein_coding	ENSG00000148584	29974	24086
A2M	.	.	.	.	.	1937.53	1822.05	1828.62	1365	alpha-2-macroglobulin [Source:HGNC Symbol;Acc:HGNC:7]	chr12:9220307-9268753	NM_000014	XM_006719056	.	.	NP_000005	XP_006719119	protein_coding	ENSG00000175899	2	7
A2ML1	.	.	.	.	.	0	0	0	0	alpha-2-macroglobulin like 1 [Source:HGNC Symbol;Acc:HGNC:23336]	chr12:8975067-9029381	NM_001282424, NM_144670	XM_011520567, XM_011520566	.	.	NP_001269353, NP_653271	XP_011518868, XP_011518869, XP_016874357, XP_016874358, XP_016874359	protein_coding	ENSG00000166535	144568	23336
A3GALT2	.	.	.	.	.	0	0.049318	0	0	alpha 1,3-galactosyltransferase 2 [Source:HGNC Symbol;Acc:HGNC:30005]	chr1:33772366-33786699	NM_001080438	.	.	.	NP_001073907	.	protein_coding	ENSG00000184389	127550	30005
A4GALT	.	.	.	.	.	2.34043	2.08959	2.6444	3.4418	alpha 1,4-galactosyltransferase [Source:HGNC Symbol;Acc:HGNC:18149]	chr22:43088126-43091639	NM_001318038, NM_017436	XM_011530234, XM_011530233, XM_006724266, XM_006724265, XM_005261648, XM_005261647, XM_005261646, XM_005261644, XM_005261643	.	.	NP_001304967, NP_059132	XP_005261700, XP_005261701, XP_005261703, XP_005261704, XP_005261705, XP_006724328, XP_006724329, XP_011528535, XP_011528536, XP_016884320	protein_coding	ENSG00000128274	53947	18149
A4GNT	.	.	.	.	.	0	0	0	0	alpha-1,4-N-acetylglucosaminyltransferase [Source:HGNC Symbol;Acc:HGNC:17968]	chr3:137842559-137851229	NM_016161	.	.	.	NP_057245	XP_016862032, XP_016862033	protein_coding	ENSG00000118017	51146	17968
AAAS	.	.	.	.	.	24.5303	24.4396	25.3183	22.2164	aladin WD repeat nucleoporin [Source:HGNC Symbol;Acc:HGNC:13666]	chr12:53701239-53718542	NM_001173466, NM_015665	XM_011538780, XM_011538779, XM_011538778, XM_011538777, XM_006719617	.	.	NP_001166937, NP_056480	XP_011537080, XP_011537082	protein_coding	ENSG00000094914	8086	13666
AACS	.	.	.	.	.	16.1063	15.989	15.5065	14.8741	acetoacetyl-CoA synthetase [Source:HGNC Symbol;Acc:HGNC:21298]	chr12:125549924-125627866	NM_023928	XM_005253610, XM_005253609	.	.	NP_076417	.	protein_coding	ENSG00000081760	65985	21298
AADAC	.	.	.	.	.	0.670937	0.725592	0.677665	0.420279	arylacetamide deacetylase [Source:HGNC Symbol;Acc:HGNC:17]	chr3:151531824-151546276	NM_001086	XM_005247104	.	.	NP_001077	XP_005247161	protein_coding	ENSG00000114771	13	17
AADACL2	.	.	.	.	.	0	0	0	0	arylacetamide deacetylase like 2 [Source:HGNC Symbol;Acc:HGNC:24427]	chr3:151451714-151475554	NM_207365	.	.	.	NP_997248	.	protein_coding	ENSG00000197953	344752	24427
AADACL3	.	.	.	.	.	0	0	0	0	arylacetamide deacetylase like 3 [Source:HGNC Symbol;Acc:HGNC:32037]	chr1:12776145-12788367	NM_001103170	.	NR_111984	.	NP_001096640	.	protein_coding	ENSG00000188984	126767	32037
AADACL4	.	.	.	.	.	0	0	0	0	arylacetamide deacetylase like 4 [Source:HGNC Symbol;Acc:HGNC:32038]	chr1:12704565-12727097	NM_001013630	.	.	.	NP_001013652	.	protein_coding	ENSG00000204518	343066	32038
AADAT	.	.	.	.	.	3.40583	3.69409	3.305	3.62712	aminoadipate aminotransferase [Source:HGNC Symbol;Acc:HGNC:17929]	chr4:170981372-171011538	NM_001286682, NM_001286683, NM_016228, NM_182662	XM_006714231	.	.	NP_001273611, NP_001273612, NP_057312, NP_872603	XP_006714294	protein_coding	ENSG00000109576	51166	17929
AAED1	.	.	.	.	.	9.02502	9.3589	9.29266	10.287	AhpC/TSA antioxidant enzyme domain containing 1 [Source:HGNC Symbol;Acc:HGNC:16881]	chr9:99401858-99417563	NM_153698	XM_005251784, XM_005251783	.	.	NP_714542	XP_005251840, XP_005251841	protein_coding	ENSG00000158122	195827	16881
AAGAB	.	.	.	.	.	7.25539	7.87242	7.70077	10.9799	alpha- and gamma-adaptin binding protein [Source:HGNC Symbol;Acc:HGNC:25662]	chr15:67493370-67794142	NM_001271885, NM_001271886, NM_024666	XM_011522020	.	.	NP_001258814, NP_001258815, NP_078942	XP_011520322	protein_coding	ENSG00000103591	79719	25662
AAK1	.	.	.	.	.	1.57327	1.53707	1.66884	2.80816	AP2 associated kinase 1 [Source:HGNC Symbol;Acc:HGNC:19679]	chr2:69688531-69870849	NM_014911	.	.	.	NP_055726	.	protein_coding	ENSG00000115977	22848	19679
AAMDC	.	.	.	.	.	22.6141	23.8373	24.9902	22.3896	adipogenesis associated Mth938 domain containing [Source:HGNC Symbol;Acc:HGNC:30205]	chr11:77532154-77705724	NM_001316961, NM_001316962, NM_024684	XM_011544969, XM_011544968, XM_005273938	.	.	NP_001303886, NP_001303887, NP_001303889, NP_001303890, NP_001303891, NP_078960	XP_005273995, XP_011543270, XP_011543271	protein_coding	ENSG00000087884	28971	30205
AAMP	.	.	.	.	.	91.7836	94.2183	93.4908	103.931	angio associated migratory cell protein [Source:HGNC Symbol;Acc:HGNC:18]	chr2:219128845-219134980	NM_001087, NM_001302545	.	.	.	NP_001078, NP_001289474	.	protein_coding	ENSG00000127837	14	18
AANAT	.	.	.	.	.	0.0524491	0.0141104	0	0	aralkylamine N-acetyltransferase [Source:HGNC Symbol;Acc:HGNC:19]	chr17:74449432-74466199	NM_001088, NM_001166579	XM_011524423, XM_011524415	.	.	NP_001079, NP_001160051	XP_011522717, XP_011522725, XP_016879748	protein_coding	ENSG00000129673	15	19
AAR2	.	.	.	.	.	33.3301	32.2852	33.7871	35.4807	AAR2 splicing factor homolog [Source:HGNC Symbol;Acc:HGNC:15886]	chr20:34824380-34858840	NM_001271874, NM_015511	XM_011528763, XM_011528762, XM_006723770	.	.	NP_001258803, NP_056326	XP_006723833, XP_011527064, XP_011527065	protein_coding	ENSG00000131043	25980	15886
AARD	.	.	.	.	.	0	0	0	0	alanine and arginine rich domain containing protein [Source:HGNC Symbol;Acc:HGNC:33842]	chr8:117950437-117956726	NM_001025357	.	.	.	NP_001020528	.	protein_coding	ENSG00000205002	441376	33842
AARS	.	.	.	.	.	56.5334	56.7882	59.7307	77.0706	alanyl-tRNA synthetase [Source:HGNC Symbol;Acc:HGNC:20]	chr16:70286197-70323446	NM_001605	.	.	.	NP_001596	.	protein_coding	ENSG00000090861	16	20
AARS2	.	.	.	.	.	5.87267	6.23841	6.79632	6.50194	alanyl-tRNA synthetase 2, mitochondrial [Source:HGNC Symbol;Acc:HGNC:21022]	chr6:44238202-44281063	NM_020745	XM_011514764, XM_005249245	.	.	NP_065796	XP_005249302, XP_011513066	protein_coding	ENSG00000124608	57505	21022
AARSD1	.	.	.	.	.	6.37938	6.73509	6.81754	6.53648	alanyl-tRNA synthetase domain containing 1 [Source:HGNC Symbol;Acc:HGNC:28417]	chr17:41102542-41132545	NM_001261434	.	.	.	NP_001248363	.	protein_coding	ENSG00000266967	80755	28417
AASDH	.	.	.	.	.	5.50271	5.20156	5.63495	4.49313	aminoadipate-semialdehyde dehydrogenase [Source:HGNC Symbol;Acc:HGNC:23993]	chr4:57204452-57253674	NM_001286668, NM_001286669, NM_001286670, NM_001286671, NM_001286672, NM_181806	XM_011534373, XM_005265726, XM_005265724, XM_005265721	.	.	NP_001273597, NP_001273598, NP_001273599, NP_001273600, NP_001273601, NP_861522	XP_005265778, XP_011532675, XP_016863230, XP_016863231, XP_016863232	protein_coding	ENSG00000157426	132949	23993
AASDHPPT	.	.	.	.	.	27.8271	27.5083	27.8978	26.69	aminoadipate-semialdehyde dehydrogenase-phosphopantetheinyl transferase [Source:HGNC Symbol;Acc:HGNC:14235]	chr11:105921824-105969437	NM_015423	.	.	.	NP_056238	.	protein_coding	ENSG00000149313	60496	14235
AASS	.	.	.	.	.	9.03669	9.06851	9.38945	6.47641	aminoadipate-semialdehyde synthase [Source:HGNC Symbol;Acc:HGNC:17366]	chr7:121716186-121784334	NM_005763	XM_011515726, XM_011515725	.	.	NP_005754	XP_011514027	protein_coding	ENSG00000008311	10157	17366
AATF	.	.	.	.	.	21.0993	21.275	22.3549	27.9783	apoptosis antagonizing transcription factor [Source:HGNC Symbol;Acc:HGNC:19235]	chr17:35306174-35414171	NM_012138	XM_011524611	.	.	NP_036270	XP_011522913	protein_coding	ENSG00000275700	26574	19235
AATK	.	.	.	.	.	2.26467	2.46835	2.45378	1.99788	apoptosis associated tyrosine kinase [Source:HGNC Symbol;Acc:HGNC:21]	chr17:79008921-79156964	NM_001080395, NM_004920	XM_017025421, XM_011525510, XM_011525509, XM_006722196, XM_006722195, XM_006722194, XM_006722193	.	.	NP_001073864, NP_004911	XP_006722256, XP_006722257, XP_006722258, XP_006722259, XP_011523811, XP_011523812, XP_011523813, XP_016880910, XP_016880911	protein_coding	ENSG00000181409	9625	21
AATK-AS1	.	.	.	.	.	0.0917131	0.0838822	0.07027	0	AATK antisense RNA 1 [Source:HGNC Symbol;Acc:HGNC:40053]	chr17:79008921-79156964	.	.	NR_027255	.	.	.	protein_coding	ENSG00000225180	388428	40053
ABAT	.	.	.	.	.	46.6729	46.6915	47.2967	32.5543	4-aminobutyrate aminotransferase [Source:HGNC Symbol;Acc:HGNC:23]	chr16:8768421-8878432	NM_000663, NM_001127448, NM_020686	XM_011522401, XM_011522400	.	.	NP_000654, NP_001120920, NP_065737	XP_011520702, XP_011520703	protein_coding	ENSG00000183044	18	23
ABC7-42404400C24.1	.	.	.	.	.	0.0131119	0.00599419	1.82579e-07	0.00677431	.	chr10:46957554-46971400	.	XM_017016752, XM_011540435, XM_011540434, XM_011540433, XM_011540432, XM_011540431, XM_006718097, XM_006718095, XM_006718094, XM_006718093	.	.	.	XP_006718156, XP_006718160, XP_011538734, XP_011538736, XP_011538737, XP_011538738, XP_011538739, XP_011538740, XP_016872239, XP_016872240, XP_016872241, XP_016872509, XP_016872510, XP_016872512	protein_coding	ENSG00000277758	83849, 102724488	.
ABCA1	.	.	.	.	.	14.0482	13.4241	12.7431	10.3011	ATP binding cassette subfamily A member 1 [Source:HGNC Symbol;Acc:HGNC:29]	chr9:107543282-107690518	NM_005502	XM_011518343, XM_011518342, XM_011518341, XM_011518340, XM_011518339, XM_005251776, XM_005251773	.	.	NP_005493	XP_005251830, XP_005251833, XP_011516641, XP_011516642, XP_011516643, XP_011516644, XP_016869867, XP_016869868, XP_016869869, XP_016869870, XP_016869871	protein_coding	ENSG00000165029	19	29
ABCA10	.	.	.	.	.	0.0231662	0.0163885	0.0316935	0.0126309	ATP binding cassette subfamily A member 10 [Source:HGNC Symbol;Acc:HGNC:30]	chr17:67144147-67323242	NM_080282	.	.	.	NP_525021	.	protein_coding	ENSG00000154263	10349	30
ABCA12	.	.	.	.	.	0.00395163	0.0132652	0.00965135	0.00332897	ATP binding cassette subfamily A member 12 [Source:HGNC Symbol;Acc:HGNC:14637]	chr2:215796265-216003151	NM_015657, NM_173076	XM_011510951	.	.	NP_056472, NP_775099	XP_011509253	protein_coding	ENSG00000144452	26154	14637
ABCA13	.	.	.	.	.	0.00179225	0.00309161	0.00689556	0	ATP binding cassette subfamily A member 13 [Source:HGNC Symbol;Acc:HGNC:14638]	chr7:48211056-48687091	NM_152701	XM_011515137, XM_011515136, XM_011515135, XM_011515134, XM_011515133, XM_011515132, XM_011515131, XM_011515130	.	.	NP_689914	XP_011513432, XP_011513433, XP_011513434, XP_011513435, XP_011513436, XP_011513438, XP_011513439	protein_coding	ENSG00000179869	154664	14638
ABCA2	.	.	.	.	.	7.68709	7.38803	7.48437	6.06628	ATP binding cassette subfamily A member 2 [Source:HGNC Symbol;Acc:HGNC:32]	chr9:139901678-139923374	NM_001606, NM_212533	XM_011518346, XM_006716996	.	XR_001746224	NP_001597, NP_997698	XP_006717059	protein_coding	ENSG00000107331	20	32
ABCA3	.	.	.	.	.	0.82795	0.782665	0.950092	1.53103	ATP binding cassette subfamily A member 3 [Source:HGNC Symbol;Acc:HGNC:33]	chr16:2325881-2390747	NM_001089	.	.	.	NP_001080	.	protein_coding	ENSG00000167972	21	33
ABCA4	.	.	.	.	.	0.205459	0.191292	0.118649	0.0677016	ATP binding cassette subfamily A member 4 [Source:HGNC Symbol;Acc:HGNC:34]	chr1:94458390-94586688	NM_000350	.	.	.	NP_000341	.	protein_coding	ENSG00000198691	24	34
ABCA5	.	.	.	.	.	3.5613	3.44345	3.33816	3.41792	ATP binding cassette subfamily A member 5 [Source:HGNC Symbol;Acc:HGNC:35]	chr17:67144147-67323242	NM_018672, NM_172232	.	.	.	NP_061142, NP_758424	.	protein_coding	ENSG00000154265	23461	35
ABCA6	.	.	.	.	.	0.0204236	0.0391057	0.0107809	0.0406965	ATP binding cassette subfamily A member 6 [Source:HGNC Symbol;Acc:HGNC:36]	chr17:67074842-67138029	NM_080284	XM_017024404, XM_011524574, XM_011524573, XM_006721793, XM_006721791	.	.	NP_525023	XP_011522876, XP_016879893, XP_016879894	protein_coding	ENSG00000154262	23460	36
ABCA7	.	.	.	.	.	12.0761	12.6552	12.1652	8.77552	ATP binding cassette subfamily A member 7 [Source:HGNC Symbol;Acc:HGNC:37]	chr19:1040101-1065568	NM_019112	XM_011527632, XM_011527631, XM_011527630, XM_011527629, XM_011527628, XM_006722616	.	.	NP_061985	XP_006722679, XP_011525930, XP_011525931, XP_011525932, XP_011525933, XP_011525934	protein_coding	ENSG00000064687	10347	37
ABCA8	.	.	.	.	.	0.0407682	0.0259705	0.0357082	0.0419451	ATP binding cassette subfamily A member 8 [Source:HGNC Symbol;Acc:HGNC:38]	chr17:66863432-66951533	NM_001288985, NM_001288986, NM_007168	XM_011524192, XM_011524191, XM_005256940, XM_005256938	.	.	NP_001275914, NP_001275915, NP_009099	XP_005256995, XP_005256997, XP_011522493, XP_011522494	protein_coding	ENSG00000141338	10351	38
ABCA9	.	.	.	.	.	0.00410756	0.0498116	0.0045904	0.003899	ATP binding cassette subfamily A member 9 [Source:HGNC Symbol;Acc:HGNC:39]	chr17:66970628-67057205	NM_080283	XM_017024011, XM_011524187, XM_011524186, XM_006721633, XM_005256937, XM_005256934	.	.	NP_525022	XP_011522488, XP_016879500, XP_016879501, XP_016879502, XP_016879503	protein_coding	ENSG00000154258	10350	39
ABCB1	.	.	.	.	.	27.9748	28.5168	28.8392	35.9303	ATP binding cassette subfamily B member 1 [Source:HGNC Symbol;Acc:HGNC:40]	chr7:87132948-87461611	NM_000927	.	.	.	NP_000918	.	protein_coding	ENSG00000085563	5243	40
ABCB10	.	.	.	.	.	12.5777	13.1872	12.5002	12.352	ATP binding cassette subfamily B member 10 [Source:HGNC Symbol;Acc:HGNC:41]	chr1:229652328-229694442	NM_012089	XM_011544136, XM_011544135	.	.	NP_036221	XP_011542437, XP_011542438	protein_coding	ENSG00000135776	23456	41
ABCB11	.	.	.	.	.	0	0	0	0	ATP binding cassette subfamily B member 11 [Source:HGNC Symbol;Acc:HGNC:42]	chr2:169779447-169887832	NM_003742	XM_011512079, XM_011512078, XM_011512077, XM_006712817	.	.	NP_003733	XP_006712880, XP_011510379, XP_011510380, XP_016860654	protein_coding	ENSG00000073734	8647	42
ABCB4	.	.	.	.	.	11.3844	11.5592	11.2226	7.77545	ATP binding cassette subfamily B member 4 [Source:HGNC Symbol;Acc:HGNC:45]	chr7:87031360-87105055	NM_000443, NM_018849, NM_018850	XM_011516314, XM_011516313, XM_011516312, XM_011516311, XM_011516310, XM_011516309, XM_011516308	.	.	NP_000434, NP_061337, NP_061338	XP_011514610, XP_011514611, XP_011514612, XP_011514613, XP_011514614, XP_011514615, XP_016867812	protein_coding	ENSG00000005471	5244	45
ABCB5	.	.	.	.	.	0	0	0	0	ATP binding cassette subfamily B member 5 [Source:HGNC Symbol;Acc:HGNC:46]	chr7:20654829-20796632	NM_001163941, NM_001163942, NM_001163993, NM_178559	XM_011515368, XM_011515367	.	.	NP_001157413, NP_001157414, NP_001157465, NP_848654	XP_011513669, XP_011513670	protein_coding	ENSG00000004846	340273	46
ABCB6	.	.	.	.	.	29.8261	30.185	31.1656	32.6919	ATP binding cassette subfamily B member 6 (Langereis blood group) [Source:HGNC Symbol;Acc:HGNC:47]	chr2:220074489-220083712	NM_005689	.	.	.	NP_005680	.	protein_coding	ENSG00000115657	10058	47
ABCB7	.	.	.	.	.	16.9454	18.0897	18.3177	14.4135	ATP binding cassette subfamily B member 7 [Source:HGNC Symbol;Acc:HGNC:48]	chrX:74273006-74376175	NM_001271696, NM_001271697, NM_001271698, NM_001271699, NM_004299	.	.	.	NP_001258625, NP_001258626, NP_001258627, NP_001258628, NP_004290	.	protein_coding	ENSG00000131269	22	48
ABCB8	.	.	.	.	.	4.71228	4.5646	5.31585	5.34296	ATP binding cassette subfamily B member 8 [Source:HGNC Symbol;Acc:HGNC:49]	chr7:150725508-150744869	NM_001282291, NM_001282292, NM_001282293, NM_007188	.	.	.	NP_001269220, NP_001269221, NP_001269222, NP_009119	.	protein_coding	ENSG00000197150	11194	49
ABCB9	.	.	.	.	.	2.14757	2.27629	2.17796	2.67275	ATP binding cassette subfamily B member 9 [Source:HGNC Symbol;Acc:HGNC:50]	chr12:123405497-123467460	NM_001243013, NM_001243014, NM_019624, NM_019625, NM_203444	XM_017019103, XM_011538098, XM_011538097, XM_011538096, XM_011538095, XM_005253558	.	.	NP_001229942, NP_001229943, NP_062570, NP_062571, NP_982269	XP_005253615, XP_011536397, XP_011536398, XP_011536400, XP_016874592	protein_coding	ENSG00000150967	23457	50
ABCC1	.	.	.	.	.	20.4276	20.128	20.9357	33.9086	ATP binding cassette subfamily C member 1 [Source:HGNC Symbol;Acc:HGNC:51]	chr16:16043433-16236931	NM_004996	XM_017023237, XM_011522498, XM_011522497	.	.	NP_004987	XP_011520799, XP_011520800, XP_016878726	protein_coding	ENSG00000103222	4363	51
ABCC10	.	.	.	.	.	8.65225	8.81802	8.65093	9.98666	ATP binding cassette subfamily C member 10 [Source:HGNC Symbol;Acc:HGNC:52]	chr6:43395291-43424370	NM_001198934, NM_033450	XM_017011452, XM_017011450, XM_017011448, XM_017011447, XM_017011446, XM_017011445, XM_011514983, XM_011514982, XM_011514979, XM_011514978, XM_011514977, XM_011514976, XM_011514975, XM_011514974	.	.	NP_001185863, NP_258261	XP_011513276, XP_011513277, XP_011513285, XP_016866934, XP_016866935, XP_016866936, XP_016866937, XP_016866938, XP_016866939, XP_016866940, XP_016866941	protein_coding	ENSG00000124574	89845	52
ABCC11	.	.	.	.	.	0.391924	0.375447	0.428982	0.271134	ATP binding cassette subfamily C member 11 [Source:HGNC Symbol;Acc:HGNC:14639]	chr16:48200820-48391260	NM_032583, NM_033151, NM_145186	XM_017023800, XM_017023799, XM_017023798, XM_017023797, XM_017023796, XM_011523397, XM_011523396	.	.	NP_115972, NP_149163, NP_660187	XP_011521699, XP_016879284, XP_016879285, XP_016879286, XP_016879287, XP_016879288, XP_016879289	protein_coding	ENSG00000121270	85320	14639
ABCC12	.	.	.	.	.	0	0	0	0	ATP binding cassette subfamily C member 12 [Source:HGNC Symbol;Acc:HGNC:14640]	chr16:48116883-48180681	NM_033226	.	.	.	NP_150229	.	protein_coding	ENSG00000140798	94160	14640
ABCC2	.	.	.	.	.	142.373	137.383	149.896	211.841	ATP binding cassette subfamily C member 2 [Source:HGNC Symbol;Acc:HGNC:53]	chr10:101542488-101611949	NM_000392	.	.	.	NP_000383	.	protein_coding	ENSG00000023839	1244	53
ABCC3	.	.	.	.	.	19.7657	19.7563	21.0968	35.8666	ATP binding cassette subfamily C member 3 [Source:HGNC Symbol;Acc:HGNC:54]	chr17:48712137-48769613	NM_001144070, NM_003786	XM_011525425, XM_011525423, XM_011525422, XM_005257763	.	.	NP_001137542, NP_003777	XP_005257820, XP_011523724, XP_011523725, XP_011523727	protein_coding	ENSG00000108846	8714	54
ABCC4	.	.	.	.	.	3.62292	3.73131	3.81972	4.97785	ATP binding cassette subfamily C member 4 [Source:HGNC Symbol;Acc:HGNC:55]	chr13:95672082-95953700	NM_001105515, NM_001301829, NM_001301830, NM_005845	XM_017020319, XM_011521047, XM_006719914, XM_005254025	.	.	NP_001098985, NP_001288758, NP_001288759, NP_005836	XP_005254082, XP_016875808, XP_016875809, XP_016875811	protein_coding	ENSG00000125257	10257	55
ABCC5	.	.	.	.	.	6.57718	6.11835	6.01257	8.26056	ATP binding cassette subfamily C member 5 [Source:HGNC Symbol;Acc:HGNC:56]	chr3:183637721-183735803	NM_001023587, NM_001320032, NM_005688	XM_017005494, XM_011512316, XM_011512315, XM_011512314, XM_005247059, XM_005247058	.	.	NP_001018881, NP_001306961, NP_005679	XP_005247115, XP_005247116, XP_011510616, XP_011510617, XP_016860982, XP_016860983	protein_coding	ENSG00000114770	10057	56
ABCC6	.	.	.	.	.	38.3191	37.4749	36.2255	20.1657	ATP binding cassette subfamily C member 6 [Source:HGNC Symbol;Acc:HGNC:57]	chr16:16242784-16317328	NM_001079528, NM_001171	XM_011522482, XM_011522481, XM_011522480, XM_011522479	.	.	NP_001072996	XP_011520781, XP_011520782, XP_011520783, XP_011520784, XP_016878702	protein_coding	ENSG00000091262	105369239	57
ABCC8	.	.	.	.	.	0	0.00493465	0	0	ATP binding cassette subfamily C member 8 [Source:HGNC Symbol;Acc:HGNC:59]	chr11:17414431-17498392	NM_000352, NM_001287174	XM_017018200, XM_011520332, XM_011520331	.	.	NP_000343, NP_001274103	XP_011518633, XP_016873686, XP_016873687, XP_016873688, XP_016873689, XP_016873690	protein_coding	ENSG00000006071	6833	59
ABCC9	.	.	.	.	.	0.00640687	0	0	0.00494524	ATP binding cassette subfamily C member 9 [Source:HGNC Symbol;Acc:HGNC:60]	chr12:21950334-22095463	NM_005691, NM_020297	XM_011520545, XM_006719025, XM_005253290, XM_005253289, XM_005253288, XM_005253287, XM_005253286, XM_005253284	.	.	NP_005682, NP_064693	XP_005253341, XP_005253343, XP_005253344, XP_005253345, XP_005253346, XP_005253347, XP_006719088, XP_011518847	protein_coding	ENSG00000069431	10060	60
ABCD1	.	.	.	.	.	15.7572	14.7683	16.3251	17.1782	ATP binding cassette subfamily D member 1 [Source:HGNC Symbol;Acc:HGNC:61]	chrX:152990322-153010216	NM_000033	.	.	.	NP_000024	.	protein_coding	ENSG00000101986	215	61
ABCD2	.	.	.	.	.	0	0	0	0	ATP binding cassette subfamily D member 2 [Source:HGNC Symbol;Acc:HGNC:66]	chr12:39943834-40013553	NM_005164	XM_011538027	.	.	NP_005155	XP_011536329, XP_016874481	protein_coding	ENSG00000173208	225	66
ABCD3	.	.	.	.	.	49.4439	47.3669	46.5307	44.6234	ATP binding cassette subfamily D member 3 [Source:HGNC Symbol;Acc:HGNC:67]	chr1:94884010-94984219	NM_001122674, NM_002858	XM_017001954, XM_017001953, XM_006710802, XM_005271089	.	.	NP_001116146, NP_002849	XP_006710865, XP_016857442, XP_016857443	protein_coding	ENSG00000117528	5825	67
ABCD4	.	.	.	.	.	13.2947	12.7898	13.2846	10.9679	ATP binding cassette subfamily D member 4 [Source:HGNC Symbol;Acc:HGNC:68]	chr14:74752125-74769759	NM_005050	XM_011537042, XM_011537041, XM_006720223, XM_005267949, XM_005267946, XM_005267942, XM_005267941, XM_005267940, XM_005267939	.	.	NP_005041	XP_005267996, XP_005267997, XP_005267998, XP_005267999, XP_005268003, XP_005268006, XP_006720286, XP_011535343	protein_coding	ENSG00000119688	5826	68
ABCE1	.	.	.	.	.	39.0033	39.0059	39.9066	49.7154	ATP binding cassette subfamily E member 1 [Source:HGNC Symbol;Acc:HGNC:69]	chr4:145915726-146050331	NM_001040876, NM_002940	.	.	.	NP_001035809, NP_002931	.	protein_coding	ENSG00000164163	6059	69
ABCF1	.	.	.	.	.	30.0308	28.3498	31.0911	34.7927	ATP binding cassette subfamily F member 1 [Source:HGNC Symbol;Acc:HGNC:70]	chr6:30539152-30559309	NM_001025091, NM_001090	.	.	.	NP_001020262, NP_001081	.	protein_coding	ENSG00000204574	23	70
ABCF2	.	.	.	.	.	10.644	10.9322	10.741	15.2855	ATP binding cassette subfamily F member 2 [Source:HGNC Symbol;Acc:HGNC:71]	chr7:150904922-150924316	NM_005692, NM_007189	XM_006715824, XM_005249931	.	.	NP_005683, NP_009120	XP_005249988, XP_006715887, XP_016867128, XP_016867129	protein_coding	ENSG00000033050	10061	71
ABCF3	.	.	.	.	.	14.1721	13.3726	13.6122	14.4029	ATP binding cassette subfamily F member 3 [Source:HGNC Symbol;Acc:HGNC:72]	chr3:183903810-183911795	NM_018358	XM_011512959	.	.	NP_060828	XP_011511261	protein_coding	ENSG00000161204	55324	72
ABCG1	.	.	.	.	.	0	0.0190963	0	0.00995362	ATP binding cassette subfamily G member 1 [Source:HGNC Symbol;Acc:HGNC:73]	chr21:43619798-43717354	NM_004915, NM_016818, NM_207174, NM_207627, NM_207628, NM_207629	XM_011529807, XM_011529806	.	.	NP_004906, NP_058198, NP_997057, NP_997510, NP_997511, NP_997512	XP_011528108, XP_011528109	protein_coding	ENSG00000160179	9619	73
ABCG2	.	.	.	.	.	7.85114	7.95867	8.51982	10.8289	ATP binding cassette subfamily G member 2 (Junior blood group) [Source:HGNC Symbol;Acc:HGNC:74]	chr4:89011415-89152474	NM_001257386, NM_004827	XM_011532420, XM_005263356, XM_005263355, XM_005263354	.	.	NP_001244315, NP_004818	XP_005263411, XP_005263412, XP_005263413, XP_011530722, XP_016864341, XP_016864342	protein_coding	ENSG00000118777	9429	74
ABCG4	.	.	.	.	.	0	0	0	0	ATP binding cassette subfamily G member 4 [Source:HGNC Symbol;Acc:HGNC:13884]	chr11:119019721-119033362	NM_001142505, NM_022169	XM_011542952	.	.	NP_001135977, NP_071452	XP_011541254	protein_coding	ENSG00000172350	64137	13884
ABCG5	.	.	.	.	.	15.8308	16.1287	15.6696	11.2432	ATP binding cassette subfamily G member 5 [Source:HGNC Symbol;Acc:HGNC:13886]	chr2:44039610-44065958	NM_022436	XM_011533026, XM_011533025, XM_011533024, XM_006712073, XM_005264480	.	.	NP_071881	XP_005264537, XP_006712136, XP_011531326, XP_011531327, XP_011531328	protein_coding	ENSG00000138075	64240	13886
ABCG8	.	.	.	.	.	5.44001	5.46115	5.5831	3.9027	ATP binding cassette subfamily G member 8 [Source:HGNC Symbol;Acc:HGNC:13887]	chr2:44066102-44105605	NM_022437	XM_011533031, XM_011533030, XM_011533029, XM_005264483	.	.	NP_071882	XP_005264540, XP_011531331, XP_011531332	protein_coding	ENSG00000143921	64241	13887
ABHD1	.	.	.	.	.	0.118141	0.0468738	0.0531107	0	abhydrolase domain containing 1 [Source:HGNC Symbol;Acc:HGNC:17553]	chr2:27346656-27357543	NM_032604	XM_011533138, XM_011533137, XM_011533136, XM_011533135	.	.	NP_115993	XP_011531437, XP_011531438, XP_011531439, XP_011531440	protein_coding	ENSG00000143994	84696	17553
ABHD10	.	.	.	.	.	11.7696	14.4188	13.2655	11.4263	abhydrolase domain containing 10 [Source:HGNC Symbol;Acc:HGNC:25656]	chr3:111697881-111712210	NM_001272069, NM_018394	XM_011512960	.	.	NP_001258998, NP_060864	XP_011511262	protein_coding	ENSG00000144827	55347	25656
ABHD11	.	.	.	.	.	2.51544	2.223	2.24835	2.28283	abhydrolase domain containing 11 [Source:HGNC Symbol;Acc:HGNC:16407]	chr7:73150423-73153197	NM_001145364, NM_001301058, NM_001321382, NM_148912, NM_148913	XM_011516590, XM_006716143	NR_026912	.	NP_001138836, NP_001287987, NP_001308311, NP_001308312, NP_683710, NP_683711	XP_011514892	protein_coding	ENSG00000106077	83451	16407
ABHD12	.	.	.	.	.	30.547	30.3836	29.3192	40.3209	abhydrolase domain containing 12 [Source:HGNC Symbol;Acc:HGNC:15868]	chr20:25228704-25371619	NM_001042472, NM_015600	XM_011529218, XM_011529217, XM_011529216, XM_011529215, XM_011529214, XM_005260700, XM_005260699	.	.	NP_001035937, NP_056415	XP_011527516, XP_011527517, XP_011527520, XP_016883287	protein_coding	ENSG00000100997	26090	15868
ABHD12B	.	.	.	.	.	0	0.0200612	0.0185732	0	abhydrolase domain containing 12B [Source:HGNC Symbol;Acc:HGNC:19837]	chr14:51324608-51411454	NM_001206673, NM_181533, NM_181814	XM_011536474, XM_005267356	.	.	NP_001193602, NP_853511, NP_861535	XP_011534776	protein_coding	ENSG00000131969	145447	19837
ABHD13	.	.	.	.	.	4.14642	4.24247	4.28376	5.12043	abhydrolase domain containing 13 [Source:HGNC Symbol;Acc:HGNC:20293]	chr13:108870726-108886603	NM_032859	XM_011521128	.	.	NP_116248	XP_011519430	protein_coding	ENSG00000139826	84945	20293
ABHD14A	.	.	.	.	.	15.8108	17.9677	17.2684	14.856	abhydrolase domain containing 14A [Source:HGNC Symbol;Acc:HGNC:24538]	chr3:52002525-52023218	NM_015407	.	.	.	NP_056222	.	protein_coding	ENSG00000248487	25864	24538
ABHD14A-ACY1	.	.	.	.	.	9.63779e-11	0.16505	2.93886e-14	1.0847e-11	ABHD14A-ACY1 readthrough [Source:HGNC Symbol;Acc:HGNC:38856]	chr3:52002525-52023218	NM_001316331	.	.	.	NP_001303260	.	protein_coding	ENSG00000114786	100526760	38856
ABHD14B	.	.	.	.	.	46.4607	46.4911	47.992	41.8538	abhydrolase domain containing 14B [Source:HGNC Symbol;Acc:HGNC:28235]	chr3:52002525-52023218	NM_001146314, NM_032750	XM_011534162	.	.	NP_001139786, NP_116139	XP_011532464	protein_coding	ENSG00000114779	84836	28235
ABHD15	.	.	.	.	.	4.28014	4.26952	4.54778	4.44752	abhydrolase domain containing 15 [Source:HGNC Symbol;Acc:HGNC:26971]	chr17:27887564-27894155	NM_198147	.	.	.	NP_937790	.	protein_coding	ENSG00000168792	116236	26971
ABHD16A	.	.	.	.	.	15.3611	15.5277	15.6657	15.3249	abhydrolase domain containing 16A [Source:HGNC Symbol;Acc:HGNC:13921]	chr6:31654725-31685695	NM_001177515, NM_021160	.	.	.	NP_001170986, NP_066983	.	protein_coding	ENSG00000204427	7920	13921
ABHD16B	.	.	.	.	.	0	0	0	0	abhydrolase domain containing 16B [Source:HGNC Symbol;Acc:HGNC:16128]	chr20:62492850-62494341	NM_080622	.	.	.	NP_542189	.	protein_coding	ENSG00000183260	140701	16128
ABHD17A	.	.	.	.	.	10.217	13.3697	14.1001	12.7356	abhydrolase domain containing 17A [Source:HGNC Symbol;Acc:HGNC:28756]	chr19:1876808-1885546	NM_001130111, NM_031213	XM_011528338	.	.	NP_001123583, NP_112490	XP_011526640, XP_016882830	protein_coding	ENSG00000129968	81926	28756
ABHD17B	.	.	.	.	.	8.47846	9.13494	8.79222	8.05727	abhydrolase domain containing 17B [Source:HGNC Symbol;Acc:HGNC:24278]	chr9:74477367-74525847	NM_001025780, NM_016014	XM_017014789, XM_011518759, XM_006717134	.	.	NP_001020951, NP_057098	XP_006717197, XP_011517061, XP_016870276, XP_016870277, XP_016870278	protein_coding	ENSG00000107362	51104	24278
ABHD17C	.	.	.	.	.	5.72265	5.34039	4.75396	6.49369	abhydrolase domain containing 17C [Source:HGNC Symbol;Acc:HGNC:26925]	chr15:80972024-81047962	NM_021214	.	.	.	NP_067037	.	protein_coding	ENSG00000136379	58489	26925
ABHD18	.	.	.	.	.	6.70748	6.71696	6.82413	6.40972	abhydrolase domain containing 18 [Source:HGNC Symbol;Acc:HGNC:26111]	chr4:128838959-128960866	NM_001039717, NM_001319305, NM_001319306	XM_011532278, XM_011532277, XM_011532276, XM_011532275, XM_011532274, XM_011532273, XM_006714322, XM_006714321, XM_006714318, XM_005263242, XM_005263238	.	.	NP_001034806, NP_001306234, NP_001306235	XP_005263295, XP_006714381, XP_006714385, XP_011530575, XP_011530576, XP_011530578, XP_011530579, XP_011530580, XP_016864120	protein_coding	ENSG00000164074	80167	26111
ABHD2	.	.	.	.	.	7.39385	7.06092	7.33971	8.78321	abhydrolase domain containing 2 [Source:HGNC Symbol;Acc:HGNC:18717]	chr15:89631380-89745591	NM_007011, NM_152924	XM_011521165, XM_005254833, XM_005254832	.	.	NP_008942, NP_690888	XP_005254889, XP_005254890, XP_011519467	protein_coding	ENSG00000140526	11057	18717
ABHD3	.	.	.	.	.	21.7336	22.5117	22.025	20.6711	abhydrolase domain containing 3 [Source:HGNC Symbol;Acc:HGNC:18718]	chr18:19230857-19284766	NM_001308256, NM_001308257, NM_138340	XM_011525849, XM_011525848	.	.	NP_001295185, NP_001295186, NP_612213	XP_011524150, XP_011524151, XP_016881060, XP_016881061, XP_016881062, XP_016881063	protein_coding	ENSG00000158201	171586	18718
ABHD4	.	.	.	.	.	13.1007	12.9808	12.9684	21.3043	abhydrolase domain containing 4 [Source:HGNC Symbol;Acc:HGNC:20154]	chr14:23067145-23082121	NM_022060	.	.	.	NP_071343	XP_005268043	protein_coding	ENSG00000100439	63874	20154
ABHD5	.	.	.	.	.	3.36112	3.15028	3.25584	4.02181	abhydrolase domain containing 5 [Source:HGNC Symbol;Acc:HGNC:21396]	chr3:43732361-43760541	NM_016006	XM_011533780	.	.	NP_057090	XP_011532082	protein_coding	ENSG00000011198	51099	21396
ABHD6	.	.	.	.	.	5.86434	5.64456	4.77184	5.55066	abhydrolase domain containing 6 [Source:HGNC Symbol;Acc:HGNC:21398]	chr3:58223232-58280461	NM_001320126, NM_020676	XM_005265336, XM_005265335, XM_005265334	.	.	NP_001307055, NP_065727	XP_005265391, XP_005265392, XP_005265393, XP_016862419	protein_coding	ENSG00000163686	57406	21398
ABHD8	.	.	.	.	.	6.91991	6.96732	6.91075	7.04241	abhydrolase domain containing 8 [Source:HGNC Symbol;Acc:HGNC:23759]	chr19:17402939-17417652	NM_024527	.	.	.	NP_078803	.	protein_coding	ENSG00000127220	79575	23759
ABI1	.	.	.	.	.	17.0173	16.2037	15.0866	15.7442	abl interactor 1 [Source:HGNC Symbol;Acc:HGNC:11320]	chr10:26986587-27150016	NM_001012750, NM_001012751, NM_001012752, NM_001178116, NM_001178119, NM_001178120, NM_001178121, NM_001178122, NM_001178123, NM_001178124, NM_001178125, NM_005470	XM_006717361, XM_006717360, XM_006717359, XM_005252333, XM_005252332	.	.	NP_001012768, NP_001012769, NP_001012770, NP_001171587, NP_001171590, NP_001171591, NP_001171592, NP_001171593, NP_001171594, NP_001171595, NP_001171596, NP_005461	XP_005252389, XP_005252390, XP_006717422, XP_006717423, XP_006717424, XP_016870947	protein_coding	ENSG00000136754	10006	11320
ABI2	.	.	.	.	.	13.5714	14.36	13.3801	13.0656	abl interactor 2 [Source:HGNC Symbol;Acc:HGNC:24011]	chr2:204192941-204400133	NM_001282925, NM_001282926, NM_001282927, NM_001282932, NM_005759	XM_017003126, XM_017003125, XM_011510472, XM_006712186, XM_006712185, XM_006712182, XM_006712181, XM_006712180, XM_006712179, XM_006712174, XM_005246226, XM_005246225, XM_005246222, XM_005246221, XM_005246218, XM_005246217	.	.	NP_001269854, NP_001269855, NP_001269856, NP_001269861, NP_005750	XP_005246274, XP_005246275, XP_005246278, XP_005246282, XP_005246283, XP_006712237, XP_006712242, XP_006712243, XP_006712244, XP_006712245, XP_006712248, XP_006712249, XP_011508774, XP_016858607, XP_016858608, XP_016858610, XP_016858611, XP_016858612, XP_016858613, XP_016858614, XP_016858615, XP_016858616, XP_016858618, XP_016858619, XP_016858620, XP_016858624	protein_coding	ENSG00000138443	10152	24011
ABI3	.	.	.	.	.	0	0	0	0	ABI family member 3 [Source:HGNC Symbol;Acc:HGNC:29859]	chr17:47280152-47300587	NM_001135186, NM_016428	XM_011524873, XM_005257429	.	.	NP_001128658, NP_057512	XP_005257486, XP_011523175, XP_016880210	protein_coding	ENSG00000108798	51225	29859
ABI3BP	.	.	.	.	.	0	0.0061669	0	0	ABI family member 3 binding protein [Source:HGNC Symbol;Acc:HGNC:17265]	chr3:100467999-100712359	NM_015429	XM_011512660, XM_011512659, XM_011512658, XM_011512657, XM_011512656, XM_011512655, XM_011512654, XM_011512653, XM_011512652, XM_011512651, XM_011512650, XM_011512649, XM_011512648, XM_011512647, XM_011512646, XM_011512645, XM_011512644, XM_011512643, XM_011512642, XM_011512641, XM_011512640, XM_011512639, XM_006713572, XM_006713571, XM_006713570, XM_006713569, XM_006713568, XM_005247309, XM_0052…	.	.	NP_056244	XP_005247338, XP_005247339, XP_005247340, XP_005247341, XP_005247342, XP_005247344, XP_005247345, XP_005247346, XP_005247347, XP_005247348, XP_005247350, XP_005247351, XP_005247352, XP_005247353, XP_005247355, XP_005247356, XP_005247357, XP_005247358, XP_005247359, XP_005247360, XP_005247362, XP_005247363, XP_005247366, XP_006713632, XP_006713633, XP_006713634, XP_006713635, XP_011510941, XP_0115…	protein_coding	ENSG00000154175	25890	17265
ABL1	.	.	.	.	.	13.9189	13.7774	13.9188	16.3275	ABL proto-oncogene 1, non-receptor tyrosine kinase [Source:HGNC Symbol;Acc:HGNC:76]	chr9:133589332-133763062	NM_005157, NM_007313	.	.	.	NP_005148, NP_009297	.	protein_coding	ENSG00000097007	25	76
ABL2	.	.	.	.	.	3.66343	3.58695	3.5451	3.83406	ABL proto-oncogene 2, non-receptor tyrosine kinase [Source:HGNC Symbol;Acc:HGNC:77]	chr1:179068461-179198819	NM_001136000, NM_001136001, NM_001168236, NM_001168237, NM_001168238, NM_001168239, NM_005158, NM_007314	XM_005245088	.	.	NP_001129472, NP_001129473, NP_001161708, NP_001161709, NP_001161710, NP_001161711, NP_005149, NP_009298	XP_005245145, XP_016856524	protein_coding	ENSG00000143322	27	77
ABLIM1	.	.	.	.	.	48.8142	45.6922	46.8688	53.6917	actin binding LIM protein 1 [Source:HGNC Symbol;Acc:HGNC:78]	chr10:116190871-116444762	NM_001003407, NM_001003408, NM_001322882, NM_001322890, NM_001322891, NM_001322892, NM_001322893, NM_001322896, NM_002313, NM_006720	XM_017016255, XM_017016247, XM_017016244, XM_017016243, XM_011539806, XM_011539805, XM_011539804, XM_011539803, XM_011539802, XM_011539801, XM_006717848, XM_006717847, XM_006717846, XM_006717838, XM_006717837, XM_005269830, XM_005269828, XM_005269827, XM_005269826, XM_005269824, XM_005269818	.	.	NP_001003407, NP_001003408, NP_001309811, NP_001309819, NP_001309820, NP_001309821, NP_001309822, NP_001309825, NP_002304, NP_006711	XP_005269875, XP_005269881, XP_005269883, XP_005269884, XP_006717900, XP_006717909, XP_006717910, XP_011538103, XP_011538104, XP_011538105, XP_011538107, XP_016871732, XP_016871733, XP_016871736, XP_016871744	protein_coding	ENSG00000099204	3983	78
ABLIM2	.	.	.	.	.	0.050081	0.102917	0.0250702	0.0736823	actin binding LIM protein family member 2 [Source:HGNC Symbol;Acc:HGNC:19195]	chr4:7967038-8160559	NM_001130083, NM_001130084, NM_001130085, NM_001130086, NM_001130087, NM_001130088, NM_001286688, NM_032432	XM_017008724, XM_011513589, XM_011513584, XM_011513583, XM_011513580, XM_011513579, XM_006713927, XM_006713924, XM_005248031, XM_005248030, XM_005248029, XM_005248028, XM_005248027, XM_005248024, XM_005248023, XM_005248022, XM_005248020, XM_005248019, XM_005248018, XM_005248014	.	.	NP_001123555, NP_001123556, NP_001123557, NP_001123558, NP_001123559, NP_001123560, NP_001273617, NP_115808	XP_005248071, XP_005248075, XP_005248076, XP_005248077, XP_005248079, XP_005248080, XP_005248081, XP_005248084, XP_005248085, XP_005248086, XP_005248087, XP_005248088, XP_006713987, XP_006713990, XP_016864199, XP_016864205, XP_016864206, XP_016864207, XP_016864208, XP_016864209, XP_016864210, XP_016864211, XP_016864213	protein_coding	ENSG00000163995	84448	19195
ABLIM3	.	.	.	.	.	1.36375	1.3383	1.42522	1.21577	actin binding LIM protein family member 3 [Source:HGNC Symbol;Acc:HGNC:29132]	chr5:148521045-148640105	NM_001301015, NM_001301018, NM_001301027, NM_001301028, NM_014945	XM_017009238, XM_005268396, XM_005268395, XM_005268394, XM_005268393, XM_005268392	.	.	NP_001287944, NP_001287947, NP_001287956, NP_001287957, NP_055760	XP_005268449, XP_005268450, XP_005268451, XP_005268452, XP_005268453, XP_016864727	protein_coding	ENSG00000173210	22885	29132
ABO	.	.	.	.	.	0	0	0	0	ABO blood group (transferase A, alpha 1-3-N-acetylgalactosaminyltransferase; transferase B, alpha 1-3-galactosyltransferase) [Source:HGNC Symbol;Acc:HGNC:79]	chr9:136130562-136150630	NM_020469	.	.	.	NP_065202	.	protein_coding	ENSG00000175164	28	79
ABR	.	.	.	.	.	11.4485	10.9599	11.3795	16.9031	active BCR-related [Source:HGNC Symbol;Acc:HGNC:81]	chr17:900356-1090616	NM_001092, NM_001159746, NM_001256847, NM_001282149, NM_001322840, NM_021962	XM_011523815, XM_011523814, XM_011523813, XM_011523812, XM_011523810	.	.	NP_001083, NP_001153218, NP_001243776, NP_001269078, NP_001309769, NP_068781	XP_011522112, XP_011522114, XP_011522115, XP_011522116, XP_011522117, XP_016880031, XP_016880032	protein_coding	ENSG00000159842	29	81
ABRA	.	.	.	.	.	0	0	0	0	actin binding Rho activating protein [Source:HGNC Symbol;Acc:HGNC:30655]	chr8:107771710-107782473	NM_139166	.	.	.	NP_631905	.	protein_coding	ENSG00000174429	137735	30655
ABRACL	.	.	◎	.	◎	2.55561	2.83049	2.60149	6.28953	ABRA C-terminal like [Source:HGNC Symbol;Acc:HGNC:21230]	chr6:139349818-139364439	NM_021243	.	.	.	NP_067066	XP_016866640	protein_coding	ENSG00000146386	58527	21230
ABT1	.	.	.	.	.	24.9481	26.9272	27.2104	25.5775	activator of basal transcription 1 [Source:HGNC Symbol;Acc:HGNC:17369]	chr6:26597179-26600972	NM_013375	.	.	.	NP_037507	.	protein_coding	ENSG00000146109	29777	17369
ABTB1	.	.	.	.	.	3.82866	4.26744	4.15175	4.00404	ankyrin repeat and BTB domain containing 1 [Source:HGNC Symbol;Acc:HGNC:18275]	chr3:127391782-127399763	NM_032548, NM_172027	XM_017007287, XM_011513213, XM_011513212, XM_006713772, XM_006713769	.	.	NP_115937, NP_742024	XP_006713832, XP_006713835, XP_011511515, XP_016862776	protein_coding	ENSG00000114626	80325	18275
ABTB2	.	.	.	.	.	10.0528	10.6406	10.7645	12.7196	ankyrin repeat and BTB domain containing 2 [Source:HGNC Symbol;Acc:HGNC:23842]	chr11:34172534-34379555	NM_145804	.	.	.	NP_665803	.	protein_coding	ENSG00000166016	25841	23842
AC000003.2	.	.	.	.	.	0	0	0	0	CDNA FLJ25865 fis, clone CBR01927 [Source:UniProtKB/TrEMBL;Acc:Q8N7A4]	chr17:9813925-10101868	.	.	.	.	.	.	protein_coding	ENSG00000264194	.	.
AC002310.13	.	.	.	.	.	1.62681e-40	5.98388e-25	0.150185	0.0583234	.	chr16:30541687-30569819	.	.	.	.	.	.	protein_coding	ENSG00000260869	.	.
AC002429.5	.	.	.	.	.	0	0	0	0	.	chr7:94536948-94925727	.	.	.	.	.	.	protein_coding	ENSG00000236197	.	.
AC002451.1	.	.	.	.	.	0.0754314	0.0474905	0.0262444	0.0458276	Protein LOC100996577 [Source:UniProtKB/TrEMBL;Acc:M0R3I6]	chr7:95171456-95173854	.	.	.	.	.	.	protein_coding	ENSG00000269449	.	.
AC002472.1	.	.	.	.	.	0	0	0	0	Metazoan signal recognition particle RNA [Source:RFAM;Acc:RF00017]	chr22:21358029-21360736	.	.	.	.	.	.	misc_RNA	ENSG00000269103	.	.
AC003002.4	.	.	.	.	.	2.31516e-169	9.53899e-102	5.62232e-306	0	.	chr19:57874878-57988938	.	.	.	.	.	.	protein_coding	ENSG00000268133	.	.
AC003002.6	.	.	.	.	.	5.6391e-31	2.27984e-36	5.87411e-83	7.68876e-223	.	chr19:57874878-57988938	.	.	.	.	.	.	protein_coding	ENSG00000269533	.	.
AC003006.7	.	.	.	.	.	3.8045e-09	0.022147	2.81949e-06	2.72684e-07	.	chr19:58193346-58269527	.	.	.	.	.	.	protein_coding	ENSG00000269026	.	.
AC003043.1	.	.	.	.	.	0	0	0	0	.	chr17:42325752-42355825	.	.	.	.	.	.	protein_coding	ENSG00000268413	.	.
AC004017.1	.	.	.	.	.	0	0	0	0	Uncharacterized protein [Source:UniProtKB/TrEMBL;Acc:M0R3E0]	chr19:58193346-58269527	.	.	.	.	.	.	protein_coding	ENSG00000268948	.	.
AC004076.7	.	.	.	.	.	2.9694	3.29854	2.93825	2.11461	.	chr19:57874878-57988938	.	.	.	.	.	.	protein_coding	ENSG00000268533	.	.
AC004076.9	.	.	.	.	.	0.217999	0.341425	0.142945	0.132379	.	chr19:57874878-57988938	.	.	.	.	.	.	protein_coding	ENSG00000268163	.	.
AC004381.6	.	.	.	.	.	2.96281	2.95239	2.44319	1.59268	Putative RNA exonuclease NEF-sp [Source:UniProtKB/Swiss-Prot;Acc:Q96IC2]	chr16:20775023-20936328	NM_001144924, NM_001199053, NM_030941	XM_017023739, XM_011545966, XM_011545965, XM_011545964, XM_011545963, XM_005255604	.	.	NP_001138396, NP_001185982, NP_112203	XP_005255661, XP_011544265, XP_011544266, XP_011544267, XP_011544268, XP_016879228	protein_coding	ENSG00000005189	81691	.
AC004528.1	.	.	.	.	.	0	0	0	0	Uncharacterized protein [Source:UniProtKB/TrEMBL;Acc:M0QY07]	chr19:999600-999952	.	.	.	.	.	.	protein_coding	ENSG00000269169	.	.
AC004754.3	.	.	.	.	.	4.38897e-42	0.0521046	4.31202e-31	1.80185e-34	.	chr16:284544-325929	.	.	.	.	.	.	protein_coding	ENSG00000269881	.	.
AC004817.1	.	.	.	.	.	0	0	0	0	HCG2028611; Uncharacterized protein [Source:UniProtKB/TrEMBL;Acc:M0QX34]	chr14:71683030-71683462	.	.	.	.	.	.	protein_coding	ENSG00000267901	.	.
AC004824.2	.	.	.	.	.	0	0	0	0	Uncharacterized protein [Source:UniProtKB/TrEMBL;Acc:M0QXB7]	chr1:17634689-17690499	.	.	.	.	.	.	protein_coding	ENSG00000269468	.	.
AC004899.1	.	.	.	.	.	0	0	0	0	Uncharacterized protein [Source:UniProtKB/TrEMBL;Acc:M0R023]	chr7:48887361-48891221	.	.	.	.	.	.	protein_coding	ENSG00000267970	.	.
AC005082.1	.	.	.	.	.	0.635545	0.466462	0.557657	0.485041	Uncharacterized protein [Source:UniProtKB/TrEMBL;Acc:H7BYU3]	chr7:23145402-23240628	.	.	.	.	.	.	protein_coding	ENSG00000214871	.	.
AC005281.1	.	.	.	.	.	0.0450052	0.0516533	0	0	.	chr7:12522969-12580896	.	XM_011515668	NR_136263	.	.	XP_011513970	protein_coding	ENSG00000226690	102725191	.
AC005358.1	.	.	.	.	.	0	0	0	0	.	chr17:12569305-12672266	NM_001146313	.	.	.	NP_001139785	.	protein_coding	ENSG00000273452	.	.
AC005477.1	.	.	.	.	.	0	0	0	0	.	chr14:72399155-73033237	.	.	.	.	.	.	protein_coding	ENSG00000257040	.	.
AC005488.1	.	.	.	.	.	0	0	0	0	Uncharacterized protein [Source:UniProtKB/TrEMBL;Acc:M0R184]	chr7:72459477-72464996	.	.	.	.	.	.	protein_coding	ENSG00000267985	.	.
AC005493.1	.	.	.	.	.	0	0	0	0	Uncharacterized protein [Source:UniProtKB/TrEMBL;Acc:H7BYU2]	chr7:34685708-34917944	.	.	.	.	.	.	protein_coding	ENSG00000214841	.	.
AC005544.1	.	.	.	.	.	0.0196374	4.48914e-06	2.33252e-05	0.19564	Uncharacterized protein [Source:UniProtKB/TrEMBL;Acc:H0Y3C3]	chr17:64961025-65029514	.	.	.	.	.	.	protein_coding	ENSG00000214167	101929306	.
AC005549.3	.	.	.	.	.	0	0	0	0	Uncharacterized protein [Source:UniProtKB/TrEMBL;Acc:M0R0Z2]	chr17:32581899-32584222	.	.	.	.	.	.	protein_coding	ENSG00000268024	.	.
AC005606.1	.	.	.	.	.	1.52697e-06	7.58325e-12	7.81471e-33	9.53653e-21	LOC283868 protein; Uncharacterized protein [Source:UniProtKB/TrEMBL;Acc:Q8N4X1]	chr16:2022037-2032934	.	.	.	.	.	.	protein_coding	ENSG00000269205	.	.
AC005609.1	.	.	.	.	.	0	0.0120931	0	0.0240458	Uncharacterized protein; cDNA FLJ34090 fis, clone FCBBF3006399 [Source:UniProtKB/TrEMBL;Acc:Q8NB83]	chr5:140165720-140391932	.	.	.	.	.	.	protein_coding	ENSG00000249034	.	.
AC005841.1	.	.	.	.	.	0	6.31429e-07	0.0395033	0	Uncharacterized protein ENSP00000372125 [Source:UniProtKB/Swiss-Prot;Acc:A6NCN8]	chr12:2958204-2966249	.	XM_005253817, XM_005275716, XM_005276414	.	.	.	XP_005276471, XP_005275773, XP_005253874	protein_coding	ENSG00000206044	101929469	.
AC006014.1	.	.	.	.	.	0	0	0	0	Uncharacterized protein [Source:UniProtKB/TrEMBL;Acc:M0R184]	chr7:74999907-75005425	.	.	.	.	.	.	protein_coding	ENSG00000268891	.	.
AC006116.20	.	.	.	.	.	0	0	0	0	.	chr19:56731038-56879752	.	.	.	.	.	.	protein_coding	ENSG00000267710	.	.
AC006372.1	.	.	.	.	.	0	0	0	0.0161824	.	chr7:157318476-157320019	.	.	.	.	.	.	protein_coding	ENSG00000236669	.	.
AC006435.1	.	.	.	.	.	0.0629238	0.122489	0	0	Uncharacterized protein [Source:UniProtKB/TrEMBL;Acc:Q4G0H6]	chr17:2310278-2318731	.	.	.	.	.	.	protein_coding	ENSG00000205821	.	.
AC006449.1	.	.	.	.	.	0.140569	0.142517	0.156062	0.148293	NS5ATP13TP1; Uncharacterized protein [Source:UniProtKB/TrEMBL;Acc:Q6JHZ5]	chr17:36861794-36886056	.	.	.	.	.	.	protein_coding	ENSG00000269094	.	.
AC006486.1	.	.	.	.	.	0.174812	0.236507	0.230862	0.232831	.	chr19:42734337-42759309	.	.	.	.	.	.	protein_coding	ENSG00000204957	.	.
AC006486.9	.	.	.	.	.	6.54344e-06	1.44677e-05	1.27508e-07	1.59649e-08	.	chr19:42734337-42759309	.	.	.	.	.	.	protein_coding	ENSG00000268643	.	.
AC006538.4	.	.	.	.	.	1.54958	0.556504	0.358466	0.903211	.	chr19:2714564-2740150	.	.	.	.	.	.	protein_coding	ENSG00000267001	.	.
AC007040.11	.	.	.	.	.	0.112325	0.0714576	0.0694093	0.13723	.	chr2:71163011-71222466	.	.	.	.	.	.	protein_coding	ENSG00000258881	.	.
AC007192.4	.	.	.	.	.	1.4392	1.08192	1.94875	1.23166	Phosphatidylinositol 3-kinase regulatory subunit beta [Source:UniProtKB/Swiss-Prot;Acc:O00459]	chr19:18263927-18281350	.	.	.	.	.	.	protein_coding	ENSG00000268173	.	.
AC007204.1	.	.	.	.	.	0	0	0	0	.	chr19:20047768-20048639	.	.	.	.	.	.	unprocessed_pseudogene	ENSG00000268461	.	.
AC007216.2	.	.	.	.	.	0	0	0	0	Uncharacterized protein [Source:UniProtKB/TrEMBL;Acc:M0QYP7]	chr16:12061999-12062333	.	.	.	.	.	.	protein_coding	ENSG00000269121	.	.
AC007377.1	.	.	.	.	.	0	0	0	0	.	chr2:40324409-40838193	.	.	.	.	.	.	protein_coding	ENSG00000268898	.	.
AC007382.1	.	.	.	.	.	0	0	1.60288	2.78863	Uncharacterized protein [Source:UniProtKB/TrEMBL;Acc:M0QZ87]	chr2:37068326-37068530	.	.	.	.	.	.	protein_coding	ENSG00000268688	.	.
AC007421.1	.	.	.	.	.	0	0	0	0	.	chr17:7486846-7536701	.	.	.	.	.	.	protein_coding	ENSG00000268503	.	.
AC007461.1	.	.	.	.	.	0	0	0	0	Uncharacterized protein [Source:UniProtKB/TrEMBL;Acc:Q8IVH9]	chr17:70036163-70036872	.	.	.	.	.	.	protein_coding	ENSG00000267893	.	.
AC007773.3	.	.	.	.	.	0	0	0	0	Uncharacterized protein [Source:UniProtKB/TrEMBL;Acc:M0QXJ4]	chr19:32895914-32976801	.	.	.	.	.	.	protein_coding	ENSG00000269093	.	.
AC007919.2	.	.	.	.	.	0	0	0	0	HCG1787166; PRO1163; Uncharacterized protein [Source:UniProtKB/TrEMBL;Acc:Q9P1K3]	chr3:172348038-172429008	.	.	.	.	.	.	protein_coding	ENSG00000269496	.	.
AC007952.1	.	.	.	.	.	0	0	0	0	Uncharacterized protein [Source:UniProtKB/TrEMBL;Acc:H7C2L0]	chr17:19030781-19062489	.	.	.	.	.	.	protein_coding	ENSG00000214844	.	.
AC007956.1	.	.	.	.	.	0.15399	0.263541	5.81004e-08	6.83781e-09	Full-length cDNA 5-PRIME end of clone CS0CAP004YO05 of Thymus of Homo sapiens (human); Uncharacterized protein [Source:UniProtKB/TrEMBL;Acc:Q86TS6]	chr14:75127954-75179818	.	.	.	.	.	.	protein_coding	ENSG00000214670	.	.
AC007965.1	.	.	.	.	.	0	0	0	0	Uncharacterized protein [Source:UniProtKB/TrEMBL;Acc:M0QY58]	chrY:28111775-28114889	.	.	.	.	.	.	protein_coding	ENSG00000269393	.	.
AC008132.13	.	.	.	.	.	0	0	0	0	.	chr22:18834323-18839322	.	.	NR_135922	.	.	.	transcribed_processed_pseudogene	ENSG00000161103	102725072	.
AC008267.1	.	.	.	.	.	0	0	0	0	HCG1983814; Uncharacterized protein [Source:UniProtKB/TrEMBL;Acc:Q8TCB9]	chr7:65939542-65940709	.	.	.	.	.	.	protein_coding	ENSG00000267941	.	.
AC008372.1	.	.	.	.	.	0	0	0	0	.	chr14:78174413-78236085	.	.	.	.	.	.	protein_coding	ENSG00000268208	.	.
AC008387.1	.	.	.	.	.	0	0	0	0	.	chr5:72894202-72896845	.	.	.	.	.	.	protein_coding	ENSG00000268217	.	.
AC008498.1	.	.	.	.	.	0	0	0	0	.	chr5:60240955-60448864	.	.	.	.	.	.	protein_coding	ENSG00000269267	.	.
AC008686.1	.	.	.	.	.	0	0.119653	0	0	Uncharacterized protein [Source:UniProtKB/TrEMBL;Acc:H7BYR1]	chr19:13890883-13900972	.	.	.	.	.	.	protein_coding	ENSG00000214109	.	.
AC008914.1	.	.	.	.	.	0	0	0	0	Uncharacterized protein [Source:UniProtKB/TrEMBL;Acc:M0R272]	chr5:55224467-55224569	.	.	.	.	.	.	protein_coding	ENSG00000268280	.	.
AC008948.1	.	.	.	.	.	0.0274257	0	0	0	.	chr5:101569689-101632253	.	.	.	.	.	.	protein_coding	ENSG00000268424	.	.
AC008964.1	.	.	.	.	.	0	0	0	0	.	chr5:39105337-39270759	.	.	.	.	.	.	protein_coding	ENSG00000269215	.	.
AC009014.3	.	.	.	.	.	0	0.0573971	0	0.111305	.	chr5:135527155-135528822	.	.	.	.	.	.	protein_coding	ENSG00000271824	.	.
AC009041.2	.	.	.	.	.	0	0	0	0	.	chr16:1031251-1031663	.	.	.	.	.	.	protein_coding	ENSG00000269047	.	.
AC009060.1	.	.	.	.	.	0	0	0	0	Uncharacterized protein [Source:UniProtKB/TrEMBL;Acc:M0R2Z2]	chr16:70239302-70239683	.	.	.	.	.	.	protein_coding	ENSG00000269746	.	.
AC009065.1	.	.	.	.	.	0	0	0	0	Uncharacterized protein [Source:UniProtKB/TrEMBL;Acc:H0Y5Z1]	chr16:2303116-2318413	.	.	.	.	.	.	protein_coding	ENSG00000167970	.	.
AC009133.22	.	.	.	.	.	5.03889	8.55399	5.95365	5.53033	.	chr16:29674299-29710020	.	.	.	.	.	.	protein_coding	ENSG00000277669	.	.
AC009802.1	.	.	.	.	.	0	0	0	0	Uncharacterized protein [Source:UniProtKB/TrEMBL;Acc:M0QZX6]	chr18:61575224-61609601	.	.	.	.	.	.	protein_coding	ENSG00000268706	.	.
AC009977.1	.	.	.	.	.	0	0	0	0	Uncharacterized protein [Source:UniProtKB/TrEMBL;Acc:M0R1T6]	chrY:21737894-21738068	.	.	.	.	.	.	protein_coding	ENSG00000269084	.	.
AC010327.2	.	.	.	.	.	0	0.00958702	0	0.021996	Uncharacterized protein; cDNA FLJ45856 fis, clone OCBBF2025631 [Source:UniProtKB/TrEMBL;Acc:Q6ZS40]	chr19:55738115-55770363	.	.	.	.	.	.	protein_coding	ENSG00000269808	.	.
AC010368.2	.	.	.	.	.	0	0	0	0	.	chr5:35048860-35230691	.	.	.	.	.	.	protein_coding	ENSG00000269027	.	.
AC010441.1	.	.	.	.	.	59.848	60.1557	58.8847	46.6322	.	chr5:150157507-150176297	.	.	.	.	.	.	protein_coding	ENSG00000269636	.	.
AC010646.3	.	.	.	.	.	6.26237e-07	8.66204e-08	2.15957e-10	9.60371e-13	.	chr19:17342691-17375605	.	.	.	.	.	.	protein_coding	ENSG00000269095	.	.
AC010731.4	.	.	.	.	.	0	0	0	0	.	chr2:207507141-207514173	NM_001102659	.	.	.	NP_001096129	.	protein_coding	ENSG00000235118	200726	.
AC010760.1	.	.	.	.	.	0	0	0	0	.	chr15:22456894-22460351	.	.	.	.	.	.	protein_coding	ENSG00000269182	.	.
AC010877.1	.	.	.	.	.	0	0	0	0	Uncharacterized protein [Source:UniProtKB/TrEMBL;Acc:M0R234]	chrY:15360258-15592553	.	.	.	.	.	.	protein_coding	ENSG00000269291	.	.
AC011298.1	.	.	.	.	.	0	0	0	0	HCG2013738; Uncharacterized protein [Source:UniProtKB/TrEMBL;Acc:Q8TAU7]	chr2:241624477-241624705	.	.	.	.	.	.	protein_coding	ENSG00000268822	.	.
AC011308.1	.	.	.	.	.	0	0	0	0	.	chr2:157291952-157442915	.	.	.	.	.	.	protein_coding	ENSG00000268857	.	.
AC011475.1	.	.	.	.	.	0	0	0	0	Uncharacterized protein [Source:UniProtKB/TrEMBL;Acc:H0Y7T2]	chr19:10713185-10755235	.	.	.	.	.	.	protein_coding	ENSG00000226104	.	.
AC011513.3	.	.	.	.	.	0	0	0	0	.	chr19:42212503-42276113	.	.	.	.	.	.	protein_coding	ENSG00000267881	.	.
AC011755.1	.	.	.	.	.	0	0	0	0	HCG2006742; Protein LOC100996685 [Source:UniProtKB/TrEMBL;Acc:M0R3G2]	chr2:133429371-134326034	.	.	.	.	.	.	protein_coding	ENSG00000269686	.	.
AC011897.1	.	.	.	.	.	0	0	0.0372255	0	Uncharacterized protein [Source:UniProtKB/TrEMBL;Acc:J3QQN5]	chr2:14772809-14790933	.	.	.	.	.	.	protein_coding	ENSG00000265629	.	.
AC012067.1	.	.	.	.	.	0	0	0	0	.	chrY:4868266-5610265	.	.	.	.	.	.	protein_coding	ENSG00000269464	.	.
AC012215.1	.	.	.	.	.	0	0	0	0	Uncharacterized protein [Source:UniProtKB/TrEMBL;Acc:Q7Z2V2]	chr8:35092974-35654068	.	.	.	.	.	.	protein_coding	ENSG00000233863	.	.
AC012360.1	.	.	.	.	.	0	0	0	0	.	chr2:105867758-105869601	.	.	.	.	.	.	protein_coding	ENSG00000268556	.	.
AC012414.1	.	.	.	.	.	0	0.0576873	0	0	Uncharacterized protein [Source:UniProtKB/TrEMBL;Acc:M0QZ11]	chr15:21004686-21005367	.	.	.	.	.	.	protein_coding	ENSG00000268343	.	.
AC012485.1	.	.	.	.	.	0	0	0	0	Uncharacterized protein [Source:UniProtKB/TrEMBL;Acc:M0QY72]	chr2:239152678-239197250	.	.	.	.	.	.	protein_coding	ENSG00000268396	.	.
AC013269.5	.	.	.	.	.	0	0	0	0	.	chr2:131296667-131307456	.	.	.	.	.	.	protein_coding	ENSG00000184761	.	.
AC013461.1	.	.	.	.	.	4.36753	4.07048	4.27444	4.90204	Mitogen-activated protein kinase kinase kinase MLT [Source:UniProtKB/Swiss-Prot;Acc:Q9NYL2]	chr2:173940162-174132738	NM_016653, NM_133646	XM_005246640	.	.	NP_057737, NP_598407	XP_005246697, XP_016859812, XP_016859813	protein_coding	ENSG00000091436	51776	.
AC013468.1	.	.	.	.	.	0	0	0	0	.	chr2:190635048-190742355	.	.	.	.	.	.	protein_coding	ENSG00000231145	.	.
AC013469.1	.	.	.	.	.	0	0	0	0	.	chr2:241053906-241064304	.	.	.	.	.	.	protein_coding	ENSG00000267963	.	.
AC015660.1	.	.	.	.	.	0	0	0	0	HCG1993240; Serologically defined breast cancer antigen NY-BR-40; Uncharacterized protein [Source:UniProtKB/TrEMBL;Acc:Q9H283]	chr15:100038446-100038578	.	.	.	.	.	.	protein_coding	ENSG00000269810	.	.
AC015987.2	.	.	.	.	.	0.0204093	0.0342335	0.0391602	0.0173621	.	chr7:135611508-135662101	.	.	.	.	.	.	protein_coding	ENSG00000236338	.	.
AC015989.1	.	.	.	.	.	0	0	0	0	Uncharacterized protein [Source:UniProtKB/TrEMBL;Acc:H7BYV9]	chr18:60382682-60647666	.	.	.	.	.	.	protein_coding	ENSG00000215431	.	.
AC015989.2	.	.	.	.	.	0	0	0	0	.	chr18:60382682-60647666	.	.	.	.	.	.	protein_coding	ENSG00000269630	.	.
AC016251.1	.	.	.	.	.	0	0	0	0	.	chr15:96831279-96831660	.	.	.	.	.	.	protein_coding	ENSG00000205148	.	.
AC016559.1	.	.	.	.	.	0	0	0	0	Uncharacterized protein [Source:UniProtKB/TrEMBL;Acc:Q9BUN3]	chr5:78523713-78523911	.	.	.	.	.	.	protein_coding	ENSG00000268012	.	.
AC016586.1	.	.	.	.	.	0.0391229	0.0405398	0.0427219	0.0398068	.	chr19:4041126-4043154	.	.	.	.	.	.	protein_coding	ENSG00000205147	.	.
AC016745.1	.	.	.	.	.	0	0	0	0	HDCMB45P; Uncharacterized protein [Source:UniProtKB/TrEMBL;Acc:Q9P1R7]	chr2:114195267-114253766	.	.	.	.	.	.	protein_coding	ENSG00000238091	.	.
AC016752.1	.	.	.	.	.	0	0	0	0	Uncharacterized protein [Source:UniProtKB/TrEMBL;Acc:M0QY58]	chrY:25847478-25850592	.	.	.	.	.	.	protein_coding	ENSG00000267935	.	.
AC017028.1	.	.	.	.	.	0	0	0	0	Uncharacterized protein [Source:UniProtKB/TrEMBL;Acc:E7ERG0]	chr2:239969863-240322643	.	.	.	.	.	.	protein_coding	ENSG00000213828	.	.
AC017081.1	.	.	.	.	.	0	0	0	0	Uncharacterized protein [Source:UniProtKB/TrEMBL;Acc:M0R1D0]	chr2:207220462-207220843	.	.	.	.	.	.	protein_coding	ENSG00000269633	.	.
AC018445.1	.	.	.	.	.	0	0	0	0	Uncharacterized protein [Source:UniProtKB/TrEMBL;Acc:Q9NY04]	chr18:77155855-77289325	.	.	.	.	.	.	protein_coding	ENSG00000269679	.	.
AC018470.1	.	.	.	.	.	0	0	0	0	Uncharacterized protein FLJ46347 [Source:UniProtKB/Swiss-Prot;Acc:Q6ZRH9]	chr2:175199673-175203220	.	.	.	.	.	.	protein_coding	ENSG00000268241	.	.
AC018512.1	.	.	.	.	.	0	0	0	0	.	chr15:44038589-44095241	.	.	.	.	.	.	protein_coding	ENSG00000268488	.	.
AC018630.1	.	.	.	.	.	0	0	0	0	Uncharacterized protein [Source:UniProtKB/TrEMBL;Acc:M0R3A1]	chr12:10998447-11328615	.	.	.	.	.	.	protein_coding	ENSG00000268301	.	.
AC018755.1	.	.	.	.	.	0	0.0540412	0.0212161	0.0353271	HCG2008157; Uncharacterized protein; cDNA FLJ30403 fis, clone BRACE2008480 [Source:UniProtKB/TrEMBL;Acc:Q96NP5]	chr19:52074550-52097630	.	.	.	.	.	.	protein_coding	ENSG00000167765	.	.
AC018755.18	.	.	.	.	.	0	0	0	0	.	chr19:52115179-52150142	.	.	.	.	.	XP_016882908	protein_coding	ENSG00000268500	8778	.
AC018867.1	.	.	.	.	.	0	0	0	0	Uncharacterized protein [Source:UniProtKB/TrEMBL;Acc:H7BYP7]	chr2:187350882-187374090	.	.	.	.	.	.	protein_coding	ENSG00000213953	.	.
AC018867.2	.	.	.	.	.	0	0	0	0	.	chr2:187350882-187374090	.	.	.	.	.	.	protein_coding	ENSG00000268846	.	.
AC019206.1	.	.	.	.	.	0	0	0	0	Uncharacterized protein [Source:UniProtKB/TrEMBL;Acc:M0QYB2]	chr2:70120691-70132350	.	.	.	.	.	.	protein_coding	ENSG00000268328	.	.
AC019294.1	.	.	.	.	.	0	0	0	0	.	chr15:76030310-76031568	.	.	.	.	.	.	protein_coding	ENSG00000256530	.	.
AC020629.1	.	.	.	.	.	0	0	0	0	Uncharacterized protein [Source:UniProtKB/TrEMBL;Acc:M0QZ06]	chr12:42550905-42632151	.	.	.	.	.	.	protein_coding	ENSG00000269367	.	.
AC020922.1	.	.	.	.	.	1.12952	0.820278	0.97377	0.847492	Uncharacterized protein [Source:UniProtKB/TrEMBL;Acc:F5GYW4]	chr19:55851220-55859488	.	.	.	.	.	.	protein_coding	ENSG00000267531	.	.
AC020952.1	.	.	.	.	.	0	0	0	0	Uncharacterized protein [Source:UniProtKB/TrEMBL;Acc:M0QZE3]	chr19:31640361-31640757	.	.	.	.	.	.	protein_coding	ENSG00000268953	.	.
AC022210.1	.	.	.	.	.	0	0	0	0	.	chr2:85122208-85122345	.	.	.	.	.	.	protein_coding	ENSG00000269417	.	.
AC022400.2	.	.	.	.	.	0.330836	0.426968	0.903246	0.334723	Uncharacterized protein; cDNA FLJ44715 fis, clone BRACE3021430 [Source:UniProtKB/TrEMBL;Acc:Q6ZTF3]	chr10:75531934-75535977	.	.	.	.	.	.	protein_coding	ENSG00000267964	.	.
AC022498.1	.	.	.	.	.	0.0144512	0	0.0479628	0.0137381	Uncharacterized protein [Source:UniProtKB/TrEMBL;Acc:E7EQ38]	chr3:187871071-188608460	.	.	.	.	.	.	protein_coding	ENSG00000213132	.	.
AC022532.1	.	.	.	.	.	0.100795	0.0449023	0.0505198	0.0470823	Uncharacterized protein [Source:UniProtKB/TrEMBL;Acc:F8WBX8]	chr10:72192070-72201423	.	.	.	.	.	.	protein_coding	ENSG00000197604	.	.
AC022819.2	.	.	.	.	.	0	0	0	0	Uncharacterized protein [Source:UniProtKB/TrEMBL;Acc:M0QXY4]	chr15:99791566-99930934	.	.	.	.	.	.	protein_coding	ENSG00000268730	.	.
AC023632.1	.	.	.	.	.	0	0.0187567	0	0	HCG2009141; PRO2397; Uncharacterized protein [Source:UniProtKB/TrEMBL;Acc:Q9H351]	chr8:95499920-95565757	.	.	.	.	.	.	protein_coding	ENSG00000212997	.	.
AC024257.1	.	.	.	.	.	0	0	0	0	CDNA FLJ26186 fis, clone ADG04757; Uncharacterized protein [Source:UniProtKB/TrEMBL;Acc:Q6ZP97]	chr12:48759918-48761738	.	.	.	.	.	.	protein_coding	ENSG00000269282	.	.
AC024580.1	.	.	.	.	.	0	0	0	0	Uncharacterized protein [Source:UniProtKB/TrEMBL;Acc:H7BYB4]	chr19:56652555-56672262	.	.	.	.	.	.	protein_coding	ENSG00000204533	.	.
AC024592.12	.	.	.	.	.	1.28408	1.31447	1.39867	1.93316	.	chr19:5865836-5903797	.	.	.	.	.	.	protein_coding	ENSG00000267740	.	.
AC025262.1	.	.	.	.	.	0	0	0	0	Mesenchymal stem cell protein DSC96; Uncharacterized protein [Source:UniProtKB/TrEMBL;Acc:Q9NYI4]	chr12:64900780-65091347	.	.	.	.	.	.	protein_coding	ENSG00000268028	.	.
AC025278.1	.	.	.	.	.	0	0	0	0	Uncharacterized protein [Source:UniProtKB/TrEMBL;Acc:F8WD29]	chr19:7011513-7013338	.	.	.	.	.	.	protein_coding	ENSG00000204752	.	.
AC025287.1	.	.	.	.	.	0	0	0	0	Uncharacterized protein [Source:UniProtKB/TrEMBL;Acc:H0YFN1]	chr16:75728366-75734089	.	.	.	.	.	.	protein_coding	ENSG00000214325	.	.
AC025335.1	.	.	.	.	.	1.0198	0.98017	1.02151	0.732039	.	chr17:7816641-7819594	.	.	.	.	.	.	protein_coding	ENSG00000179859	.	.
AC026310.1	.	.	.	.	.	0	0	0	0	Protein 101060047 [Source:UniProtKB/TrEMBL;Acc:M0QY78]	chr12:24962955-25102393	.	.	.	.	.	.	protein_coding	ENSG00000268865	.	.
AC026369.1	.	.	.	.	.	0	0	0	0	Uncharacterized protein [Source:UniProtKB/TrEMBL;Acc:M0R2V1]	chr12:147051-147377	.	.	.	.	.	.	protein_coding	ENSG00000268640	.	.
AC026407.1	.	.	.	.	.	0	0	0	0	Uncharacterized protein [Source:UniProtKB/TrEMBL;Acc:M0R239]	chr5:157158204-157168456	.	.	.	.	.	.	protein_coding	ENSG00000268432	.	.
AC026461.1	.	.	.	.	.	0	0	0	0	Uncharacterized protein [Source:UniProtKB/TrEMBL;Acc:M0QZH4]	chr16:56662970-56667898	.	.	.	.	.	.	protein_coding	ENSG00000268317	.	.
AC026740.1	.	.	.	.	.	0.186193	0.30371	0.203749	0.271563	Uncharacterized protein [Source:UniProtKB/TrEMBL;Acc:M0R2Q8]	chr5:659976-693510	.	.	.	.	.	.	protein_coding	ENSG00000268885	.	.
AC027228.1	.	.	.	.	.	0.0193968	0	0	0	HCG2005369; Uncharacterized protein [Source:UniProtKB/TrEMBL;Acc:M0QZJ0]	chr15:78830022-78831288	.	.	.	.	.	.	protein_coding	ENSG00000268838	.	.
AC027309.1	.	.	.	.	.	0	0	0	0	.	chr5:172036244-172036436	.	.	.	.	.	.	protein_coding	ENSG00000268553	.	.
AC037199.1	.	.	.	.	.	0	0	0	0	Uncharacterized protein [Source:UniProtKB/TrEMBL;Acc:M0R2A5]	chr19:51376504-51383823	.	.	.	.	.	.	protein_coding	ENSG00000267880	.	.
AC037459.4	.	.	.	.	.	1.25942e-47	3.14407e-67	0.533242	6.95528e-96	.	chr8:22436253-22461663	.	.	.	.	.	.	protein_coding	ENSG00000248235	.	.
AC040160.1	.	.	.	.	.	0.230019	0.107053	0	0	.	chr16:67241042-67260930	.	.	.	.	.	.	.	.	.	.
AC040977.1	.	.	.	.	.	0	0	0	0	Uncharacterized protein [Source:UniProtKB/TrEMBL;Acc:M0QX62]	chr17:6915735-6920839	.	.	.	.	.	.	protein_coding	ENSG00000269871	.	.
AC051642.1	.	.	.	.	.	0	0	0	0	.	chr8:23386317-23432976	.	.	.	.	.	.	protein_coding	ENSG00000268085	.	.
AC055736.1	.	.	.	.	.	0	0	0	0	Uncharacterized protein [Source:UniProtKB/TrEMBL;Acc:M0QZD6]	chr12:52922914-52922980	.	.	.	.	.	.	protein_coding	ENSG00000268716	.	.
AC061975.10	.	.	.	.	.	0	0	0	0	Uncharacterized protein [Source:UniProtKB/TrEMBL;Acc:M0QZS9]	chr17:26638666-26642323	.	.	.	.	.	.	protein_coding	ENSG00000268206	.	.
AC061992.1	.	.	.	.	.	0	0.242802	0.127148	0.13049	Uncharacterized protein [Source:UniProtKB/TrEMBL;Acc:M0R270]	chr17:76374720-76573476	.	.	.	.	.	.	protein_coding	ENSG00000268965	.	.
AC068039.1	.	.	.	.	.	0	0	0	0	Uncharacterized protein [Source:UniProtKB/TrEMBL;Acc:M0QYR8]	chr2:172543918-172604930	.	.	.	.	.	.	protein_coding	ENSG00000268821	.	.
AC068533.7	.	.	.	.	.	0.706695	0.319288	0.231594	0.387033	.	chr7:65540784-65619548	.	.	.	.	.	.	protein_coding	ENSG00000249319	.	.
AC068620.1	.	.	.	.	.	0	0	0	0	Uncharacterized protein [Source:UniProtKB/TrEMBL;Acc:M0R188]	chr4:57259527-57301781	.	.	.	.	.	.	protein_coding	ENSG00000268171	.	.
AC068987.1	.	.	.	.	.	2.10065e-06	1.22227e-08	0.00918627	0.0467779	HCG1997999; cDNA FLJ33996 fis, clone DFNES2008881 [Source:UniProtKB/TrEMBL;Acc:Q8NBA4]	chr12:51984709-52206648	.	.	.	.	.	.	protein_coding	ENSG00000260415	.	.
AC069368.3	.	.	.	.	.	2.5695e-26	1.19869e-37	8.62708e-97	1.0367e-27	.	chr15:65134081-65251042	.	.	.	.	.	.	protein_coding	ENSG00000249240	.	.
AC069547.1	.	.	.	.	.	0	0	0	0	HCG1745369; PRO3073; Uncharacterized protein [Source:UniProtKB/TrEMBL;Acc:Q9P136]	chr10:52065345-52383743	.	.	.	.	.	.	protein_coding	ENSG00000269165	.	.
AC069547.2	.	.	.	.	.	0	0	0	0	Uncharacterized protein [Source:UniProtKB/TrEMBL;Acc:M0R0F1]	chr10:52065345-52383743	.	.	.	.	.	.	protein_coding	ENSG00000269700	.	.
AC073063.1	.	.	.	.	.	0	0	0	0	.	chr7:98992585-99063954	.	.	.	.	.	.	protein_coding	ENSG00000214314	.	.
AC073188.1	.	.	.	.	.	0	0	0	0	.	chr7:62858413-62858860	.	.	.	.	.	.	processed_transcript	ENSG00000268181	.	.
AC073333.1	.	.	.	.	.	0	0	0	0	Uncharacterized protein [Source:UniProtKB/TrEMBL;Acc:M0R0C5]	chr7:16828865-16829246	.	.	.	.	.	.	protein_coding	ENSG00000267906	.	.
AC073528.1	.	.	.	.	.	0	0	0	0	.	chr12:77949296-77950568	.	.	.	.	.	.	protein_coding	ENSG00000268519	.	.
AC073569.1	.	.	.	.	.	0	0	0	0	.	chr12:80167342-80329240	.	.	.	.	.	.	protein_coding	ENSG00000269531	.	.
AC073610.5	.	.	.	.	.	6.78713e-48	8.02069e-11	8.03301e-10	1.57524e-06	.	chr12:49297285-49351334	.	.	.	.	.	.	protein_coding	ENSG00000255863	.	.
AC073657.1	.	.	.	.	.	0	0	0	0	Uncharacterized protein [Source:UniProtKB/TrEMBL;Acc:M0QY92]	chr15:42066631-42120053	.	.	.	.	.	.	protein_coding	ENSG00000268632	.	.
AC078925.1	.	.	.	.	.	0	0	0	0	Uncharacterized protein [Source:UniProtKB/TrEMBL;Acc:M0R379]	chr12:131438451-131626014	.	.	.	.	.	.	protein_coding	ENSG00000268091	.	.
AC079210.1	.	.	.	.	.	0.400848	0.339686	0.330554	0.417444	Uncharacterized protein; cDNA FLJ45097 fis, clone BRAWH3031054 [Source:UniProtKB/TrEMBL;Acc:Q6ZSZ7]	chr17:66508172-66597530	.	.	.	.	.	.	protein_coding	ENSG00000269657	.	.
AC079354.2	.	.	.	.	.	0	0	0	0	Uncharacterized protein [Source:UniProtKB/TrEMBL;Acc:M0QYY5]	chr2:203104291-203104435	.	.	.	.	.	.	protein_coding	ENSG00000267889	.	.
AC083862.1	.	.	.	.	.	0	0	0	0	Uncharacterized protein [Source:UniProtKB/TrEMBL;Acc:H0Y6H1]	chr7:134832796-134855547	.	.	.	.	.	.	protein_coding	ENSG00000229974	.	.
AC087239.1	.	.	.	.	.	0	0	0	0	Uncharacterized protein [Source:UniProtKB/TrEMBL;Acc:M0R1Q5]	chr12:25348149-25403870	.	.	.	.	.	.	protein_coding	ENSG00000268076	.	.
AC087477.1	.	.	.	.	.	0	0	0	0	Uncharacterized protein [Source:UniProtKB/TrEMBL;Acc:M0R2S6]	chr15:96904486-96904900	.	.	.	.	.	.	protein_coding	ENSG00000268484	.	.
AC087645.1	.	.	.	.	.	0.0312741	0	0	0	Uncharacterized protein [Source:UniProtKB/TrEMBL;Acc:M0R3F9]	chr17:76210266-76221717	.	.	.	.	.	.	protein_coding	ENSG00000268310	.	.
AC090186.1	.	.	.	.	.	0.0802003	0	0.0748603	0.283722	Uncharacterized protein [Source:UniProtKB/TrEMBL;Acc:Q9HAZ8]	chr8:52730134-52811746	.	.	.	.	.	.	protein_coding	ENSG00000232941	.	.
AC090427.1	.	.	.	.	.	0	0	0	0	Uncharacterized protein [Source:UniProtKB/TrEMBL;Acc:M0R2V6]	chr19:14800880-14889349	.	.	.	.	.	.	protein_coding	ENSG00000268550	.	.
AC090574.1	.	.	.	.	.	0	0	0	0	Uncharacterized protein [Source:UniProtKB/TrEMBL;Acc:M0QYB3]	chr8:70850402-70850635	.	.	.	.	.	.	protein_coding	ENSG00000269197	.	.
AC090673.2	.	.	.	.	.	0	0	0	0	Uncharacterized protein [Source:UniProtKB/TrEMBL;Acc:M0R2U4]	chr12:66217910-66360075	.	.	.	.	.	.	protein_coding	ENSG00000267942	.	.
AC091150.1	.	.	.	.	.	0	0	0	0	HCG1818186; Uncharacterized protein [Source:UniProtKB/TrEMBL;Acc:M0R0Z1]	chr18:45553043-45935793	.	.	.	.	.	.	protein_coding	ENSG00000268960	.	.
AC091948.1	.	.	.	.	.	0	0	0	0	Uncharacterized protein [Source:UniProtKB/TrEMBL;Acc:M0QYF8]	chr5:147698549-147719412	.	.	.	.	.	.	protein_coding	ENSG00000268126	.	.
AC092291.2	.	.	.	.	.	0	0	0	0	.	chr16:14529557-14724133	.	.	.	.	.	.	protein_coding	ENSG00000269049	.	.
AC092384.1	.	.	.	.	.	0	0	0	0	.	chr16:88880141-88929094	.	.	.	.	.	.	protein_coding	ENSG00000269422	.	.
AC092782.1	.	.	.	.	.	0	0	0	0	Uncharacterized protein [Source:UniProtKB/TrEMBL;Acc:M0R1Z1]	chr1:243287729-243418623	.	.	.	.	.	.	protein_coding	ENSG00000269795	.	.
AC092811.1	.	.	.	.	.	0	0	0	0	.	chr1:225589203-225616557	.	.	.	.	.	.	protein_coding	ENSG00000203691	.	.
AC092835.2	.	.	.	.	.	0	0.0272557	0	0.0132872	.	chr2:95873282-95881351	.	.	.	.	.	.	protein_coding	ENSG00000233757	.	.
AC092850.1	.	.	.	.	.	0	0	0	0	Protein LOC100996701 [Source:UniProtKB/TrEMBL;Acc:M0QZH5]	chr12:131780066-131782763	.	XM_003846260, XM_005275728, XM_005276428	.	.	.	XP_005276485, XP_005275785, XP_003846308	protein_coding	ENSG00000267819	100996701	.
AC092964.1	.	.	.	.	.	0	0	0	0	Uncharacterized protein [Source:UniProtKB/TrEMBL;Acc:H7BZB2]	chr3:171757417-172119455	.	.	.	.	.	.	protein_coding	ENSG00000203443	.	.
AC092964.2	.	.	.	.	.	0	0	0	0	Uncharacterized protein [Source:UniProtKB/TrEMBL;Acc:M0QY75]	chr3:171757417-172119455	.	.	.	.	.	.	protein_coding	ENSG00000267979	.	.
AC093157.1	.	.	.	.	.	0.0309811	0	0.016965	0.0147082	Uncharacterized protein [Source:UniProtKB/TrEMBL;Acc:M0QYT2]	chr1:101455618-101491328	.	.	.	.	.	.	protein_coding	ENSG00000269175	.	.
AC093323.1	.	.	.	.	.	0.512897	0.430278	0.25802	0.489361	Uncharacterized protein [Source:UniProtKB/TrEMBL;Acc:M0QXP9]	chr4:6693781-6694189	.	.	.	.	.	.	protein_coding	ENSG00000268791	.	.
AC096582.1	.	.	.	.	.	0.189117	0.274011	0.859784	0.950398	Uncharacterized protein [Source:UniProtKB/TrEMBL;Acc:M0QY87]	chr7:45902683-45906045	.	.	.	.	.	.	protein_coding	ENSG00000267988	.	.
AC096644.1	.	.	.	.	.	0	0	0	0	Uncharacterized protein [Source:UniProtKB/TrEMBL;Acc:H7C289]	chr1:220603285-220608023	.	.	.	.	.	.	protein_coding	ENSG00000224867	.	.
AC099344.1	.	.	.	.	.	0	0	0	0	.	chr2:11584500-11606303	.	.	.	.	.	.	protein_coding	ENSG00000269074	.	.
AC103801.2	.	.	.	.	.	0.628324	0.750282	0.116654	0.878533	.	chr11:22644064-22648333	.	.	.	.	.	.	protein_coding	ENSG00000229387	.	.
AC103809.2	.	.	.	.	.	0	0	0	0	Uncharacterized protein; cDNA FLJ33592 fis, clone BRAMY2012691 [Source:UniProtKB/TrEMBL;Acc:Q8N2A4]	chr17:72322350-72351959	.	.	.	.	.	.	protein_coding	ENSG00000268626	.	.
AC104057.1	.	.	.	.	.	0	0	0	0	Protein LOC100996407 [Source:UniProtKB/TrEMBL;Acc:M0QY22]	chr7:65112080-65113280	.	.	.	.	.	.	protein_coding	ENSG00000269558	.	.
AC104304.4	.	.	.	.	.	0	0	0	0	.	chr3:46653924-46668033	NM_001195442	.	.	.	NP_001182371	.	protein_coding	ENSG00000283473	100132146	.
AC104534.3	.	.	.	.	.	0.183077	6.59299e-06	0.151127	1.03786e-05	.	chr19:39306061-39342978	.	.	.	.	.	.	protein_coding	ENSG00000268083	.	.
AC104841.2	.	.	.	.	.	1.74406	1.40739	2.10508	1.76712	HCG1777198, isoform CRA_a; PRO2900; Uncharacterized protein [Source:UniProtKB/TrEMBL;Acc:Q9P1C0]	chr2:242166678-242293442	.	.	.	.	.	.	protein_coding	ENSG00000268485	.	.
AC106017.1	.	.	.	.	.	0	0.15331	0	0	Uncharacterized protein [Source:UniProtKB/TrEMBL;Acc:F6X152]	chr17:19122673-19125839	.	.	.	.	.	.	protein_coding	ENSG00000230493	.	.
AC107021.1	.	.	.	.	.	0	0	0	0	HCG1786590; PRO2533; Uncharacterized protein [Source:UniProtKB/TrEMBL;Acc:Q9P1D0]	chr3:145782357-145784156	.	.	.	.	.	.	protein_coding	ENSG00000232013	.	.
AC108868.1	.	.	.	.	.	0	0	0	0	.	chr2:107099727-107103848	.	.	.	.	.	.	protein_coding	ENSG00000269000	.	.
AC109583.1	.	.	.	.	.	0	0	0	0	Uncharacterized protein [Source:UniProtKB/TrEMBL;Acc:M0R2G9]	chr3:46919235-46945285	.	.	.	.	.	.	protein_coding	ENSG00000268537	.	.
AC109829.1	.	.	.	.	.	0.0392205	0	0	0.0409363	.	chr2:27760252-27790011	.	.	.	.	.	.	protein_coding	ENSG00000233438	.	.
AC110084.1	.	.	.	.	.	0	0	0	0	.	chr2:27994583-28561768	.	.	.	.	.	.	protein_coding	ENSG00000268656	.	.
AC110615.1	.	.	.	.	.	0	0	0	0	Uncharacterized protein [Source:UniProtKB/TrEMBL;Acc:M0R2X6]	chr4:76871068-76912113	.	.	.	.	.	.	protein_coding	ENSG00000268788	.	.
AC110771.1	.	.	.	.	.	0.141737	0.0613271	0	0.0614578	Uncharacterized protein [Source:UniProtKB/TrEMBL;Acc:M0R182]	chr4:187111912-187112626	.	.	.	.	.	.	protein_coding	ENSG00000269302	.	.
AC111200.1	.	.	.	.	.	0	0	0	0	.	chr2:87042461-87092827	.	.	.	.	.	.	protein_coding	ENSG00000229615	.	.
AC112205.1	.	.	.	.	.	0	0	0	0	Uncharacterized protein [Source:UniProtKB/TrEMBL;Acc:M0R1V1]	chr5:162864574-162887146	.	.	.	.	.	.	protein_coding	ENSG00000268800	.	.
AC112693.2	.	.	.	.	.	0	0	0	0	.	chr15:93749294-93751277	.	.	.	.	.	.	protein_coding	ENSG00000269360	.	.
AC114494.1	.	.	.	.	.	0	0	0	0	HCG1787699; Uncharacterized protein [Source:UniProtKB/TrEMBL;Acc:M0R3D0]	chr1:31882411-31907527	.	.	.	.	.	.	protein_coding	ENSG00000268950	.	.
AC114546.1	.	.	.	.	.	0.0474685	0.0197951	0	0	HCG37415; PRO1914; Uncharacterized protein [Source:UniProtKB/TrEMBL;Acc:Q9UHS9]	chr15:35270541-35280488	.	.	.	.	.	.	protein_coding	ENSG00000212768	.	.
AC114783.1	.	.	.	.	.	0	0	0	0	Homo sapiens uncharacterized LOC101929926 (LOC101929926), transcript variant 1, mRNA. [Source:RefSeq mRNA;Acc:NM_001322244]	chr2:127656471-127659673	NM_001322244	XM_011512276, XM_011512275, XM_011512273, XM_011512272, XM_011512270	.	.	NP_001309173	XP_011510572, XP_011510574, XP_011510575, XP_011510577, XP_011510578, XP_016858637, XP_016858639	protein_coding	ENSG00000237524	101929926	.
AC116407.2	.	.	.	.	.	0	0	0	0	Uncharacterized protein [Source:UniProtKB/TrEMBL;Acc:A0PK07]	chr17:30469472-30552789	.	.	.	.	.	.	protein_coding	ENSG00000269402	.	.
AC117395.1	.	.	.	.	.	1.49005	1.60375	1.39371	1.13005	LOC646903 protein; Uncharacterized protein [Source:UniProtKB/TrEMBL;Acc:Q96EG4]	chr3:149682690-149768575	.	.	.	.	.	.	protein_coding	ENSG00000268175	.	.
AC117834.1	.	.	.	.	.	0.0172501	0	0.0190806	0	.	chr8:93895757-94029901	.	.	.	.	.	.	protein_coding	ENSG00000212999	.	.
AC119673.1	.	.	.	.	.	0.0692145	0.10954	0.0352287	0.0169821	.	chr1:205681946-205719404	.	.	.	.	.	.	protein_coding	ENSG00000268313	.	.
AC120194.1	.	.	.	.	.	0	0	0.0436234	0.0382381	.	chr8:71485676-71520604	.	.	.	.	.	.	protein_coding	ENSG00000213002	.	.
AC121757.1	.	.	.	.	.	0	0	0	0	Uncharacterized protein [Source:UniProtKB/TrEMBL;Acc:M0R170]	chr12:52708084-52715182	.	.	.	.	.	.	protein_coding	ENSG00000267873	.	.
AC126614.1	.	.	.	.	.	0	0	0	0	HCG1818482; Uncharacterized protein [Source:UniProtKB/TrEMBL;Acc:M0R0F5]	chr12:57647546-57824788	.	.	.	.	.	.	protein_coding	ENSG00000268367	.	.
AC127496.1	.	.	.	.	.	0.549968	0.764587	1.02829	0.809187	Uncharacterized protein [Source:UniProtKB/TrEMBL;Acc:Q9HBN7]	chr17:78977134-78978932	.	.	.	.	.	.	protein_coding	ENSG00000175911	.	.
AC131097.4	.	.	.	.	.	0	0	0	0	.	chr2:242836135-242844702	.	.	.	.	.	.	protein_coding	ENSG00000216921	285095	.
AC131935.1	.	.	.	.	.	0	0	0	0	.	chr11:11747059-11747257	.	.	.	.	.	.	protein_coding	ENSG00000268242	.	.
AC132186.1	.	.	.	.	.	0	0	0.0191424	0	CDNA FLJ27243 fis, clone SYN08134; Uncharacterized protein [Source:UniProtKB/TrEMBL;Acc:Q6ZNS3]	chr16:66461199-66527432	.	.	.	.	.	.	protein_coding	ENSG00000247270	.	.
AC132872.2	.	.	.	.	.	0.04562	0	0.109697	0.119491	CDNA FLJ27256 fis, clone SYN09689; Uncharacterized protein [Source:UniProtKB/TrEMBL;Acc:Q6ZNS0]	chr17:80186281-80231607	.	.	.	.	.	.	protein_coding	ENSG00000268852	.	.
AC135048.1	.	.	.	.	.	0.190449	0.0927198	0.0539557	0	Uncharacterized protein [Source:UniProtKB/TrEMBL;Acc:Q6PJ53]	chr16:30996527-31000473	.	.	.	.	.	.	protein_coding	ENSG00000268863	.	.
AC135178.1	.	.	.	.	.	0.654531	0.746301	0.299449	0.400504	HCG1985372; Uncharacterized protein; cDNA FLJ37541 fis, clone BRCAN2026340 [Source:UniProtKB/TrEMBL;Acc:Q8N1U9]	chr17:8261730-8263538	.	.	.	.	.	.	protein_coding	ENSG00000198150	.	.
AC135983.2	.	.	.	.	.	0	0	0	0	Protein LOC100996413 [Source:UniProtKB/TrEMBL;Acc:M0R198]	chr15:32774821-32780287	.	XM_003846754	.	.	.	XP_005276534, XP_003960640, XP_003960639, XP_003846802, XP_003846318	protein_coding	ENSG00000268759	100996413	.
AC136297.1	.	.	.	.	.	0	0	0	0	Uncharacterized protein [Source:UniProtKB/TrEMBL;Acc:M0R3D8]	chr11:1295600-1330884	.	.	.	.	.	.	protein_coding	ENSG00000267950	.	.
AC137056.1	.	.	.	.	.	0	0.0834773	0.0280158	0	Uncharacterized protein; cDNA FLJ34659 fis, clone KIDNE2018863 [Source:UniProtKB/TrEMBL;Acc:Q8NAW3]	chr16:20499023-20500981	.	.	.	.	.	.	protein_coding	ENSG00000267824	.	.
AC138393.1	.	.	.	.	.	0	0	0	0	Uncharacterized protein [Source:UniProtKB/TrEMBL;Acc:M0QYQ5]	chr1:224215759-224216371	.	.	.	.	.	.	protein_coding	ENSG00000269358	.	.
AC138517.1	.	.	.	.	.	0	0	0	0	Uncharacterized protein [Source:UniProtKB/TrEMBL;Acc:M0R324]	chr5:138850362-138854357	.	.	.	.	.	.	protein_coding	ENSG00000269071	.	.
AC138517.6	.	.	.	.	.	0	0	0	0	.	chr5:138850362-138854357	.	.	.	.	.	.	protein_coding	ENSG00000283288	.	.
AC138647.1	.	.	.	.	.	0	0	0	0	.	chr8:142524737-142528837	.	.	.	.	.	.	protein_coding	ENSG00000226490	.	.
AC138655.1	.	.	.	.	.	0	0	0	0.0114034	CDNA: FLJ23120 fis, clone LNG07989; HCG1987724; Uncharacterized protein [Source:UniProtKB/TrEMBL;Acc:Q9H5S2]	chr2:47799600-47801998	.	.	.	.	.	.	protein_coding	ENSG00000269563	.	.
AC138969.4	.	.	.	.	.	0	0.0372874	0	0	.	chr16:16425733-16444447	.	.	.	.	.	XP_005255542, XP_005255549, XP_006720893, XP_016878327, XP_016879380	protein_coding	ENSG00000183889	9284, 642778, 642799, 101059953, 101059938	.
AC139768.1	.	.	.	.	.	0	0	0	0	Uncharacterized protein [Source:UniProtKB/TrEMBL;Acc:M0R1B3]	chr12:51619859-51620085	.	.	.	.	.	.	protein_coding	ENSG00000269339	.	.
AC140061.12	.	.	.	.	.	0	0.161397	0	0	Uncharacterized protein [Source:UniProtKB/TrEMBL;Acc:M0QZ26]	chr12:50690488-50691718	.	.	.	.	.	.	protein_coding	ENSG00000269529	.	.
AC187652.1	.	.	.	.	.	0	0	0	0	Protein LOC100996433 [Source:UniProtKB/TrEMBL;Acc:M0R295]	chr7:302917-304070	.	XM_005249921, XM_005276281	.	.	.	XP_005276338, XP_005249978	protein_coding	ENSG00000269396	100996433	.
ACAA1	.	.	.	.	.	94.4521	97.2859	95.0429	66.2591	acetyl-CoA acyltransferase 1 [Source:HGNC Symbol;Acc:HGNC:82]	chr3:38080695-38178733	NM_001130410, NM_001607	XM_006713123, XM_006713122	.	.	NP_001123882, NP_001598	XP_006713185, XP_006713186	protein_coding	ENSG00000060971	30	82
ACAA2	.	.	.	.	.	57.6764	56.5525	58.5056	44.9861	acetyl-CoA acyltransferase 2 [Source:HGNC Symbol;Acc:HGNC:83]	chr18:47308536-47340330	NM_006111	.	.	.	NP_006102	.	protein_coding	ENSG00000167315	10449	83
ACACA	.	.	.	.	.	6.83874	6.62613	6.93734	7.65186	acetyl-CoA carboxylase alpha [Source:HGNC Symbol;Acc:HGNC:84]	chr17:35441922-35766871	NM_198834, NM_198836, NM_198837, NM_198838, NM_198839	XM_017024555, XM_017024553, XM_011524704, XM_011524703, XM_011524702, XM_011524701, XM_006721853, XM_005257267	.	.	NP_942131, NP_942133, NP_942134, NP_942135, NP_942136	XP_005257324, XP_006721916, XP_011523003, XP_011523004, XP_011523005, XP_011523006, XP_016880042, XP_016880043, XP_016880044	protein_coding	ENSG00000278540	31	84
ACACB	.	.	.	.	.	2.39341	2.20846	2.02633	1.80871	acetyl-CoA carboxylase beta [Source:HGNC Symbol;Acc:HGNC:85]	chr12:109554399-109706031	NM_001093	XM_011538264, XM_011538263, XM_011538262, XM_011538261, XM_011538260, XM_011538259, XM_006719367, XM_006719365, XM_005253876	.	.	NP_001084	XP_005253933, XP_006719428, XP_006719430, XP_011536561, XP_011536562, XP_011536563, XP_011536564, XP_011536565, XP_011536566	protein_coding	ENSG00000076555	32	85
ACAD10	.	.	.	.	.	6.27263	6.80105	6.70035	4.59523	acyl-CoA dehydrogenase family member 10 [Source:HGNC Symbol;Acc:HGNC:21597]	chr12:112123874-112255333	NM_001136538, NM_025247	.	.	.	NP_001130010, NP_079523	.	protein_coding	ENSG00000111271	80724	21597
ACAD11	.	.	.	.	.	15.5631	16.0137	14.138	8.08645	acyl-CoA dehydrogenase family member 11 [Source:HGNC Symbol;Acc:HGNC:30211]	chr3:132276987-132396941	NM_032169	.	.	.	NP_115545	.	protein_coding	ENSG00000240303	84129	30211
ACAD8	.	.	.	.	.	7.3406	7.05063	7.49716	6.65448	acyl-CoA dehydrogenase family member 8 [Source:HGNC Symbol;Acc:HGNC:87]	chr11:134123388-134135749	NM_014384	XM_011542750, XM_005271501	.	.	NP_055199	XP_011541052, XP_016873032	protein_coding	ENSG00000151498	27034	87
ACAD9	.	.	.	.	.	8.88122	8.74299	9.4399	8.40292	acyl-CoA dehydrogenase family member 9 [Source:HGNC Symbol;Acc:HGNC:21497]	chr3:128598453-128712958	NM_014049	XM_011512742	.	.	NP_054768	.	protein_coding	ENSG00000177646	28976	21497
ACADL	.	.	.	.	.	0	0	0	0.0121863	acyl-CoA dehydrogenase, long chain [Source:HGNC Symbol;Acc:HGNC:88]	chr2:211052662-211090215	NM_001608	XM_005246517	.	.	NP_001599	XP_005246574	protein_coding	ENSG00000115361	33	88
ACADM	.	.	.	.	.	39.725	39.463	39.0662	32.585	acyl-CoA dehydrogenase, C-4 to C-12 straight chain [Source:HGNC Symbol;Acc:HGNC:89]	chr1:76190031-76229364	NM_000016, NM_001127328, NM_001286042, NM_001286043	.	.	.	NP_000007, NP_001120800, NP_001272971, NP_001272972	.	protein_coding	ENSG00000117054	34	89
ACADS	.	.	.	.	.	17.7318	18.4469	17.3316	17.1574	acyl-CoA dehydrogenase, C-2 to C-3 short chain [Source:HGNC Symbol;Acc:HGNC:90]	chr12:121163537-121177811	NM_000017, NM_001302554	.	.	.	NP_000008, NP_001289483	.	protein_coding	ENSG00000122971	35	90
ACADSB	.	.	.	.	.	55.9418	56.1594	55.7601	42.6821	acyl-CoA dehydrogenase, short/branched chain [Source:HGNC Symbol;Acc:HGNC:91]	chr10:124768494-124817827	NM_001609	XM_017016194	.	.	NP_001600	XP_016871683	protein_coding	ENSG00000196177	36	91
ACADVL	.	.	.	.	.	88.143	87.6891	86.967	104.389	acyl-CoA dehydrogenase, very long chain [Source:HGNC Symbol;Acc:HGNC:92]	chr17:7093208-7128592	NM_000018, NM_001033859, NM_001270447, NM_001270448	XM_011523830, XM_011523829, XM_006721516	.	.	NP_000009, NP_001029031, NP_001257376, NP_001257377	XP_006721579, XP_011522131, XP_011522132	protein_coding	ENSG00000072778	37	92
ACAN	.	.	.	.	.	0.0086197	0.032847	0.0037557	0.00270365	aggrecan [Source:HGNC Symbol;Acc:HGNC:319]	chr15:89346673-89418585	NM_001135, NM_013227	XM_017021987, XM_011521314, XM_011521313, XM_006720419	.	.	NP_001126, NP_037359	XP_006720482, XP_011519615, XP_011519616, XP_016877474, XP_016877475, XP_016877476	protein_coding	ENSG00000157766	176	319
ACAP1	.	.	.	.	.	0.593033	1.37664	1.59502	1.29782	ArfGAP with coiled-coil, ankyrin repeat and PH domains 1 [Source:HGNC Symbol;Acc:HGNC:16467]	chr17:7239847-7254797	NM_014716	XM_005256878	.	.	NP_055531	.	protein_coding	ENSG00000072818	9744	16467
ACAP2	.	.	.	.	.	4.99619	5.07074	4.85408	6.2598	ArfGAP with coiled-coil, ankyrin repeat and PH domains 2 [Source:HGNC Symbol;Acc:HGNC:16469]	chr3:194995464-195163807	NM_012287	XM_011512606, XM_011512605, XM_011512604, XM_011512603, XM_011512602, XM_006713557	.	.	NP_036419	XP_006713620, XP_011510904, XP_011510905, XP_011510906, XP_011510907, XP_011510908	protein_coding	ENSG00000114331	23527	16469
ACAP3	.	.	.	.	.	17.8924	17.9573	18.2096	16.7128	ArfGAP with coiled-coil, ankyrin repeat and PH domains 3 [Source:HGNC Symbol;Acc:HGNC:16754]	chr1:1227755-1243398	NM_030649	XM_011540609, XM_011540608, XM_011540607, XM_011540606, XM_005244715	.	.	NP_085152	XP_005244772, XP_011538908, XP_011538909, XP_011538910, XP_011538911	protein_coding	ENSG00000131584	116983	16754
ACAT1	.	.	.	.	.	66.1674	64.8534	67.2185	70.7374	acetyl-CoA acetyltransferase 1 [Source:HGNC Symbol;Acc:HGNC:93]	chr11:107992242-108018503	NM_000019	.	.	.	NP_000010	.	protein_coding	ENSG00000075239	38	93
ACAT2	.	.	.	.	.	39.0118	35.1205	33.9905	18.9884	acetyl-CoA acetyltransferase 2 [Source:HGNC Symbol;Acc:HGNC:94]	chr6:160090088-160210781	NM_005891	.	.	.	NP_005882	.	protein_coding	ENSG00000120437	39	94
ACBD3	.	.	.	.	.	18.3795	17.5954	17.2653	18.8047	acyl-CoA binding domain containing 3 [Source:HGNC Symbol;Acc:HGNC:15453]	chr1:226332379-226374431	NM_022735	.	.	.	NP_073572	.	protein_coding	ENSG00000182827	64746	15453
ACBD4	.	.	.	.	.	9.73462	10.1858	9.61208	6.46747	acyl-CoA binding domain containing 4 [Source:HGNC Symbol;Acc:HGNC:23337]	chr17:43209966-43221548	NM_001135704, NM_001135705, NM_001135706, NM_001135707, NM_001321352, NM_001321353, NM_024722	XM_017025085, XM_011525257, XM_011525256, XM_011525255, XM_006722090, XM_006722089, XM_006722088, XM_006722087, XM_006722085, XM_005257677, XM_005257674, XM_005257673	.	.	NP_001129176, NP_001129177, NP_001129178, NP_001129179, NP_001308281, NP_001308282, NP_078998	XP_005257734, XP_006722148, XP_006722153, XP_016880573, XP_016880574, XP_016880575, XP_016880576, XP_016880577, XP_016880579, XP_016880580, XP_016880581, XP_016880585, XP_016880588	protein_coding	ENSG00000181513	79777	23337
ACBD5	.	.	.	.	.	9.16593	8.99149	9.28504	9.31546	acyl-CoA binding domain containing 5 [Source:HGNC Symbol;Acc:HGNC:23338]	chr10:27484142-27531059	NM_001042473, NM_001271512, NM_001301251, NM_001301252, NM_001301253, NM_001301254, NM_145698	XM_017016908, XM_017016907, XM_017016892, XM_011519760, XM_011519759, XM_006717535, XM_006717533, XM_006717531, XM_006717530, XM_006717528	.	.	NP_001035938, NP_001258441, NP_001288180, NP_001288181, NP_001288182, NP_001288183, NP_663736	XP_006717591, XP_006717593, XP_006717594, XP_006717598, XP_016872376, XP_016872377, XP_016872378, XP_016872380, XP_016872381, XP_016872384, XP_016872385, XP_016872393, XP_016872394, XP_016872396, XP_016872397	protein_coding	ENSG00000107897	91452	23338
ACBD6	.	.	.	.	.	24.9787	24.6953	27.79	27.8707	acyl-CoA binding domain containing 6 [Source:HGNC Symbol;Acc:HGNC:23339]	chr1:180257364-180472089	NM_032360	.	NR_037642	.	NP_115736	.	protein_coding	ENSG00000230124	100527964	23339
ACBD7	.	.	.	.	.	1.16562	1.18776	1.29533	0.559194	acyl-CoA binding domain containing 7 [Source:HGNC Symbol;Acc:HGNC:17715]	chr10:15119521-15130775	NM_001039844	.	.	.	NP_001034933	.	protein_coding	ENSG00000176244	414149	17715
ACCS	.	.	.	.	.	0.240702	0.211895	0.121898	0.199754	1-aminocyclopropane-1-carboxylate synthase homolog (inactive) [Source:HGNC Symbol;Acc:HGNC:23989]	chr11:44087817-44105764	NM_001127219, NM_032592	XM_011520410, XM_011520409, XM_011520407, XM_011520406, XM_005253170	.	.	NP_001120691, NP_115981	XP_005253227, XP_011518708, XP_011518709, XP_011518712	protein_coding	ENSG00000110455	84680	23989
ACCSL	.	.	.	.	.	0	0	0	0	1-aminocyclopropane-1-carboxylate synthase homolog (inactive) like [Source:HGNC Symbol;Acc:HGNC:34391]	chr11:44069530-44081527	NM_001031854	XM_011520093	.	.	NP_001027025	XP_016873203	protein_coding	ENSG00000205126	390110	34391
ACD	.	.	.	.	.	15.478	14.8469	17.2912	14.6978	adrenocortical dysplasia homolog [Source:HGNC Symbol;Acc:HGNC:25070]	chr16:67678821-67694718	NM_001082486, NM_001082487, NM_022914	XM_005256115	.	.	NP_001075955, NP_001075956, NP_075065	XP_005256172	protein_coding	ENSG00000102977	65057	25070
ACE	.	.	.	.	.	0.0337825	0.0153089	0.0127558	0.00587379	angiotensin I converting enzyme [Source:HGNC Symbol;Acc:HGNC:2707]	chr17:61554421-61575741	NM_000789, NM_001178057, NM_152830	XM_006721737, XM_005257110	.	.	NP_000780, NP_001171528, NP_690043	XP_006721800	protein_coding	ENSG00000159640	1636	2707
ACE2	.	.	.	.	.	0.300817	0.313287	0.347962	0.169085	angiotensin I converting enzyme 2 [Source:HGNC Symbol;Acc:HGNC:13557]	chrX:15579155-15620192	NM_021804	XM_011545552, XM_011545551, XM_011545550, XM_011545549	.	.	NP_068576	XP_011543851, XP_011543853, XP_011543854	protein_coding	ENSG00000130234	59272	13557
ACER1	.	.	.	.	.	0	0	0	0	alkaline ceramidase 1 [Source:HGNC Symbol;Acc:HGNC:18356]	chr19:6306152-6333640	NM_133492	.	.	.	NP_597999	.	protein_coding	ENSG00000167769	125981	18356
ACER2	.	.	.	.	.	0.920747	0.872943	0.655582	0.780898	alkaline ceramidase 2 [Source:HGNC Symbol;Acc:HGNC:23675]	chr9:19409056-19452018	NM_001010887	XM_005251447	.	.	NP_001010887	.	protein_coding	ENSG00000177076	340485	23675
ACER3	.	.	.	.	.	3.63455	3.34505	4.03657	6.56418	alkaline ceramidase 3 [Source:HGNC Symbol;Acc:HGNC:16066]	chr11:76571916-76737841	NM_001300953, NM_001300954, NM_001300955, NM_018367	XM_011545152, XM_011545151, XM_005274087	.	.	NP_001287882, NP_001287883, NP_001287884, NP_060837	XP_011543453, XP_011543454	protein_coding	ENSG00000078124	55331	16066
ACHE	.	.	.	.	.	0.122808	0.251237	0.35482	0.359369	acetylcholinesterase (Cartwright blood group) [Source:HGNC Symbol;Acc:HGNC:108]	chr7:100487614-100493753	NM_000665, NM_001282449, NM_001302621, NM_001302622, NM_015831	XM_011516229, XM_011516228, XM_011516227, XM_011516225, XM_006715995	.	.	NP_000656, NP_001269378, NP_001289550, NP_001289551, NP_056646	XP_006716058, XP_011514527, XP_011514529, XP_011514530, XP_011514531	protein_coding	ENSG00000087085	43	108
ACIN1	.	.	.	.	.	74.0699	75.6684	72.3004	66.6149	apoptotic chromatin condensation inducer 1 [Source:HGNC Symbol;Acc:HGNC:17066]	chr14:23527772-23574201	NM_001164814, NM_001164815, NM_001164816, NM_001164817, NM_014977	XM_011536569, XM_005267418, XM_005267416, XM_005267415	.	.	NP_001158286, NP_001158287, NP_001158288, NP_001158289, NP_055792	XP_005267472, XP_005267473, XP_005267475	protein_coding	ENSG00000100813	22985	17066
ACKR1	.	.	.	.	.	0	0	0	0	atypical chemokine receptor 1 (Duffy blood group) [Source:HGNC Symbol;Acc:HGNC:4035]	chr1:159141398-159176290	NM_001122951, NM_002036	.	.	.	NP_001116423, NP_002027	.	protein_coding	ENSG00000213088	2532	4035
ACKR2	.	.	.	.	.	0.675379	0.567978	0.731992	0.473075	atypical chemokine receptor 2 [Source:HGNC Symbol;Acc:HGNC:1565]	chr3:42850963-42984284	NM_001296	.	.	.	NP_001287	.	protein_coding	ENSG00000144648	1238	1565
ACKR3	.	.	.	.	.	0	0.0157568	0	0	atypical chemokine receptor 3 [Source:HGNC Symbol;Acc:HGNC:23692]	chr2:237478283-237491001	NM_020311	XM_011511503, XM_005246098, XM_005246097	.	.	NP_064707	XP_005246154, XP_005246155, XP_011509805, XP_016860005	protein_coding	ENSG00000144476	57007	23692
ACKR4	.	.	.	.	.	0.0300505	0.216034	0.0319172	0.0454392	atypical chemokine receptor 4 [Source:HGNC Symbol;Acc:HGNC:1611]	chr3:132276987-132396941	NM_016557, NM_178445	.	.	.	NP_057641, NP_848540	.	protein_coding	ENSG00000129048	51554	1611
ACLY	.	.	.	.	.	41.4129	37.8913	38.948	42.1987	ATP citrate lyase [Source:HGNC Symbol;Acc:HGNC:115]	chr17:40023160-40075275	NM_001096, NM_001303274, NM_001303275, NM_198830	XM_017024688, XM_005257395	.	.	NP_001087, NP_001290203, NP_001290204, NP_942127	XP_005257452, XP_016880177	protein_coding	ENSG00000131473	47	115
ACMSD	.	.	.	.	.	0.0225264	0	0	0	aminocarboxymuconate semialdehyde decarboxylase [Source:HGNC Symbol;Acc:HGNC:19288]	chr2:135596116-135659604	NM_001307983, NM_138326	XM_011510592, XM_005263589, XM_005263588, XM_005263587	.	.	NP_001294912, NP_612199	XP_005263644, XP_005263645, XP_005263646, XP_011508894, XP_016858814, XP_016858815	protein_coding	ENSG00000153086	130013	19288
ACO1	.	.	.	.	.	12.1031	11.9425	11.0019	11.6145	aconitase 1 [Source:HGNC Symbol;Acc:HGNC:117]	chr9:32384600-32454767	NM_001278352, NM_002197	XM_011517888, XM_005251476	.	.	NP_001265281, NP_002188	XP_005251533, XP_011516190	protein_coding	ENSG00000122729	48	117
ACO2	.	.	.	.	.	32.6204	32.3674	33.1327	36.9822	aconitase 2 [Source:HGNC Symbol;Acc:HGNC:118]	chr22:41865128-41940610	NM_001098	.	.	.	NP_001089	XP_016884301	protein_coding	ENSG00000100412	50	118
ACOD1	.	.	.	.	.	0	0	0	0	aconitate decarboxylase 1 [Source:HGNC Symbol;Acc:HGNC:33904]	chr13:77522631-77532777	NM_001258406	XM_011535211	.	.	NP_001245335	.	protein_coding	ENSG00000102794	730249	33904
ACOT1	.	.	.	.	.	11.7664	13.092	12.1301	7.76088	acyl-CoA thioesterase 1 [Source:HGNC Symbol;Acc:HGNC:33128]	chr14:73945190-74025651	NM_001037161	.	.	.	NP_001032238	.	protein_coding	ENSG00000184227	641371	33128
ACOT11	.	.	.	.	.	2.83704	2.77555	2.48145	1.88632	acyl-CoA thioesterase 11 [Source:HGNC Symbol;Acc:HGNC:18156]	chr1:55013900-55104865	NM_015547, NM_147161	.	.	.	NP_056362, NP_671517	.	protein_coding	ENSG00000162390	26027	18156
ACOT12	.	.	.	.	.	0	0.0242783	0	0	acyl-CoA thioesterase 12 [Source:HGNC Symbol;Acc:HGNC:24436]	chr5:80625823-80689998	NM_130767	XM_011543164, XM_006714531	.	.	NP_570123	XP_006714594, XP_016864534	protein_coding	ENSG00000172497	134526	24436
ACOT13	.	.	.	.	.	6.64397	6.81296	6.13975	4.3637	acyl-CoA thioesterase 13 [Source:HGNC Symbol;Acc:HGNC:20999]	chr6:24667262-24721064	NM_001160094, NM_018473	.	.	.	NP_001153566, NP_060943	.	protein_coding	ENSG00000112304	55856	20999
ACOT2	.	.	.	.	.	23.6949	23.1025	22.0869	17.8239	acyl-CoA thioesterase 2 [Source:HGNC Symbol;Acc:HGNC:18431]	chr14:74035762-74042362	NM_006821	.	.	.	NP_006812	.	protein_coding	ENSG00000119673	10965	18431
ACOT4	.	.	.	.	.	0.0155436	0.027326	0.0298934	0.0269489	acyl-CoA thioesterase 4 [Source:HGNC Symbol;Acc:HGNC:19748]	chr14:74058409-74063200	NM_152331	.	.	.	NP_689544	.	protein_coding	ENSG00000177465	122970	19748
ACOT6	.	.	.	.	.	0	0	0.069276	0.0349186	acyl-CoA thioesterase 6 [Source:HGNC Symbol;Acc:HGNC:33159]	chr14:74083547-74086592	NM_001037162	.	.	.	NP_001032239	.	protein_coding	ENSG00000205669	641372	33159
ACOT7	.	.	.	.	.	31.0562	29.487	28.2839	30.05	acyl-CoA thioesterase 7 [Source:HGNC Symbol;Acc:HGNC:24157]	chr1:6324328-6454451	NM_007274, NM_181864, NM_181865, NM_181866	.	.	.	NP_009205, NP_863654, NP_863655, NP_863656	.	protein_coding	ENSG00000097021	11332	24157
ACOT8	.	.	.	.	.	13.3225	14.3593	14.6079	12.1689	acyl-CoA thioesterase 8 [Source:HGNC Symbol;Acc:HGNC:15919]	chr20:44462469-44486045	NM_005469	XM_011528480, XM_005260240, XM_005260239	.	.	NP_005460	XP_005260296, XP_011526782	protein_coding	ENSG00000101473	10005	15919
ACOT9	.	.	.	.	.	18.8078	17.0976	17.5367	22.9801	acyl-CoA thioesterase 9 [Source:HGNC Symbol;Acc:HGNC:17152]	chrX:23720369-23784592	NM_001033583, NM_001037171	XM_005274472, XM_005274470	.	.	NP_001028755, NP_001032248	XP_005274529	protein_coding	ENSG00000123130	23597	17152
ACOX1	.	.	.	.	.	35.6	36.8938	35.0352	31.2609	acyl-CoA oxidase 1 [Source:HGNC Symbol;Acc:HGNC:119]	chr17:73937587-74002080	NM_001185039, NM_004035, NM_007292	XM_011524869, XM_011524868	.	.	NP_001171968, NP_004026, NP_009223	XP_011523170, XP_011523171	protein_coding	ENSG00000161533	51	119
ACOX2	.	.	.	.	.	16.7748	15.7582	15.8005	14.0423	acyl-CoA oxidase 2 [Source:HGNC Symbol;Acc:HGNC:120]	chr3:58490862-58523046	NM_003500	XM_011534147, XM_006713340, XM_005265506, XM_005265505	.	.	NP_003491	XP_005265562, XP_006713403	protein_coding	ENSG00000168306	8309	120
ACOX3	.	.	.	.	.	6.11768	6.36945	6.24161	6.1943	acyl-CoA oxidase 3, pristanoyl [Source:HGNC Symbol;Acc:HGNC:121]	chr4:8368008-8478253	NM_001101667, NM_003501	XM_011513566, XM_011513565, XM_005248013, XM_005248012, XM_005248011	.	.	NP_001095137, NP_003492	XP_005248068, XP_005248070, XP_011511867, XP_011511868	protein_coding	ENSG00000087008	8310	121
ACOXL	.	.	.	.	.	0	0	0	0	acyl-CoA oxidase-like [Source:HGNC Symbol;Acc:HGNC:25621]	chr2:111490149-111875799	NM_001142807	XM_011511432, XM_011511424, XM_011511423, XM_011511422, XM_011511421, XM_011511420, XM_011511419, XM_011511417, XM_011511416, XM_011511415, XM_011511414, XM_011511413, XM_011511412, XM_011511411, XM_011511410, XM_011511409, XM_011511408, XM_011511407, XM_011511406, XM_011511405, XM_011511404	.	.	NP_001136279	XP_011509706, XP_011509707, XP_011509708, XP_011509709, XP_011509711, XP_011509713, XP_011509715, XP_011509716, XP_011509717, XP_011509718, XP_011509721, XP_011509722, XP_011509723, XP_011509724, XP_011509725, XP_011509734	protein_coding	ENSG00000153093	55289	25621
ACP1	.	.	.	.	.	212.459	213.527	215.49	190.566	acid phosphatase 1, soluble [Source:HGNC Symbol;Acc:HGNC:122]	chr2:264868-278283	NM_001040649, NM_004300, NM_007099	XM_011510363	.	.	NP_001035739, NP_004291, NP_009030	XP_011508665	protein_coding	ENSG00000143727	52	122
ACP2	.	.	.	.	.	13.4831	14.1331	13.7129	17.5483	acid phosphatase 2, lysosomal [Source:HGNC Symbol;Acc:HGNC:123]	chr11:47260852-47290583	NM_001302489, NM_001302490, NM_001302491, NM_001302492, NM_001610	.	.	.	NP_001289418, NP_001289419, NP_001289420, NP_001289421, NP_001601	.	protein_coding	ENSG00000134575	53	123
ACP5	.	.	.	.	.	2.26864	2.17367	2.25177	4.78135	acid phosphatase 5, tartrate resistant [Source:HGNC Symbol;Acc:HGNC:124]	chr19:11685474-11689801	NM_001111034, NM_001111035, NM_001111036, NM_001611	XM_011528069, XM_005259939, XM_005259938	.	.	NP_001104504, NP_001104505, NP_001104506, NP_001308952, NP_001602	XP_005259995, XP_005259996, XP_011526371	protein_coding	ENSG00000102575	54	124
ACP6	.	.	.	.	.	8.83072	9.78147	9.16317	9.22559	acid phosphatase 6, lysophosphatidic [Source:HGNC Symbol;Acc:HGNC:29609]	chr1:147114033-147142618	NM_016361	.	.	.	NP_057445	.	protein_coding	ENSG00000162836	51205	29609
ACP7	.	.	.	.	.	0.0436814	0	0.0454575	0.0216108	acid phosphatase 7, tartrate resistant (putative) [Source:HGNC Symbol;Acc:HGNC:33781]	chr19:39574944-39602133	NM_001004318	XM_011526969, XM_011526968, XM_011526967, XM_011526966	.	.	NP_001004318	XP_011525268, XP_011525269, XP_011525271, XP_016882296	protein_coding	ENSG00000183760	390928	33781
ACPP	.	.	.	.	.	0	0	0	0	acid phosphatase, prostate [Source:HGNC Symbol;Acc:HGNC:125]	chr3:132036210-132087142	NM_001099, NM_001134194, NM_001292037	XM_011512947, XM_011512946	.	.	NP_001090, NP_001127666, NP_001278966	XP_011511248, XP_011511249	protein_coding	ENSG00000014257	55	125
ACPT	.	.	.	.	.	0.0363344	0	0	0.0291415	acid phosphatase, testicular [Source:HGNC Symbol;Acc:HGNC:14376]	chr19:51288982-51298481	NM_033068	.	.	.	NP_149059	.	protein_coding	ENSG00000142513	93650	14376
ACR	.	.	.	.	.	0.0255587	0.0906994	0.194748	0.11625	acrosin [Source:HGNC Symbol;Acc:HGNC:126]	chr22:51176623-51183762	NM_001097	.	.	.	NP_001088	.	protein_coding	ENSG00000100312	49	126
ACRBP	.	.	.	.	.	0.0350892	0.0832743	0.0272926	0	acrosin binding protein [Source:HGNC Symbol;Acc:HGNC:17195]	chr12:6747240-6756626	NM_032489	.	.	.	NP_115878	.	protein_coding	ENSG00000111644	84519	17195
ACRC	.	.	.	.	.	0.133137	0.174157	0.179218	0.240197	acidic repeat containing [Source:HGNC Symbol;Acc:HGNC:15805]	chrX:70798260-70833433	NM_052957	XM_017029965, XM_011531065, XM_011531064, XM_011531063, XM_006724716	.	.	NP_443189	XP_006724779, XP_011529365, XP_011529366, XP_011529367, XP_011529368, XP_011529369, XP_016885454	protein_coding	ENSG00000147174	93953	15805
ACRV1	.	.	.	.	.	0	0	0	0	acrosomal vesicle protein 1 [Source:HGNC Symbol;Acc:HGNC:127]	chr11:125495030-125551018	NM_001612, NM_020069, NM_020107, NM_020108	.	.	.	NP_001603, NP_064454, NP_064492, NP_064493	.	protein_coding	ENSG00000134940	56	127
ACSBG1	.	.	.	.	.	0.17526	0.106662	0.167513	0.123063	acyl-CoA synthetase bubblegum family member 1 [Source:HGNC Symbol;Acc:HGNC:29567]	chr15:78441662-78538030	NM_001199377, NM_015162	XM_011521390	.	.	NP_001186306, NP_055977	XP_011519692, XP_016877514, XP_016877515	protein_coding	ENSG00000103740	23205	29567
ACSBG2	.	.	.	.	.	0	0	0	0	acyl-CoA synthetase bubblegum family member 2 [Source:HGNC Symbol;Acc:HGNC:24174]	chr19:6135645-6193105	NM_001289177, NM_001289178, NM_001289179, NM_001289180, NM_001321384, NM_030924	XM_017027332, XM_011528328, XM_011528327, XM_006722915, XM_005259653	.	.	NP_001276106, NP_001276107, NP_001276108, NP_001276109, NP_001308313, NP_112186	XP_005259710, XP_011526629, XP_016882821, XP_016882822	protein_coding	ENSG00000130377	81616	24174
ACSF2	.	.	.	.	.	24.3584	24.2439	24.7625	12.8409	acyl-CoA synthetase family member 2 [Source:HGNC Symbol;Acc:HGNC:26101]	chr17:48503518-48552198	NM_001288968, NM_001288969, NM_001288970, NM_001288971, NM_001288972, NM_025149	XM_011525294	NR_110232	.	NP_001275897, NP_001275898, NP_001275899, NP_001275900, NP_001275901, NP_079425	XP_011523596	protein_coding	ENSG00000167107	80221	26101
ACSF3	.	.	.	.	.	9.51021	9.94006	9.68764	10.7108	acyl-CoA synthetase family member 3 [Source:HGNC Symbol;Acc:HGNC:27288]	chr16:89160216-89222254	NM_001127214, NM_001243279, NM_001284316, NM_174917	XM_005256293	NR_045667	.	NP_001120686, NP_001230208, NP_001271245, NP_777577	XP_005256350, XP_016878508	protein_coding	ENSG00000176715	197322	27288
ACSL1	.	.	.	.	.	9.36511	8.01747	8.56602	14.1695	acyl-CoA synthetase long-chain family member 1 [Source:HGNC Symbol;Acc:HGNC:3569]	chr4:185676748-185747972	NM_001286708, NM_001286710, NM_001286711, NM_001286712, NM_001995	XM_017007889, XM_017007888, XM_017007887, XM_011531742, XM_011531741, XM_011531740, XM_005262831, XM_005262829, XM_005262828	.	.	NP_001273637, NP_001273639, NP_001273640, NP_001273641, NP_001986	XP_005262885, XP_005262886, XP_005262888, XP_011530042, XP_011530043, XP_011530044, XP_016863376, XP_016863377, XP_016863378	protein_coding	ENSG00000151726	2180	3569
ACSL3	.	.	.	.	.	105.175	108.786	113.999	114.877	acyl-CoA synthetase long-chain family member 3 [Source:HGNC Symbol;Acc:HGNC:3570]	chr2:223725651-223809357	NM_004457, NM_203372	.	.	.	NP_004448, NP_976251	XP_016859073	protein_coding	ENSG00000123983	2181	3570
ACSL4	.	.	.	.	.	139.421	139.817	138.83	105.403	acyl-CoA synthetase long-chain family member 4 [Source:HGNC Symbol;Acc:HGNC:3571]	chrX:108884565-108976632	NM_001318509, NM_001318510, NM_004458, NM_022977	XM_011530889, XM_011530888, XM_006724635, XM_005262110, XM_005262109, XM_005262108	.	.	NP_001305438, NP_001305439, NP_004449, NP_075266	XP_005262165, XP_005262166, XP_005262167, XP_006724698, XP_011529190, XP_011529191	protein_coding	ENSG00000068366	2182	3571
ACSL5	.	.	.	.	.	63.1661	66.0796	67.528	112.837	acyl-CoA synthetase long-chain family member 5 [Source:HGNC Symbol;Acc:HGNC:16526]	chr10:114133775-114206675	NM_016234, NM_203379, NM_203380	XM_017016324	.	.	NP_057318, NP_976313, NP_976314	XP_016871813	protein_coding	ENSG00000197142	51703	16526
ACSL6	.	.	◎	.	◎	1.92616	1.69009	1.53018	0.356058	acyl-CoA synthetase long-chain family member 6 [Source:HGNC Symbol;Acc:HGNC:16496]	chr5:131285665-131347779	NM_001009185, NM_001205247, NM_001205248, NM_001205250, NM_001205251, NM_015256	.	.	.	NP_001009185, NP_001192176, NP_001192177, NP_001192179, NP_001192180, NP_056071	.	protein_coding	ENSG00000164398	23305	16496
ACSM1	.	.	.	.	.	0.448563	0.321344	0.344686	0.195763	acyl-CoA synthetase medium-chain family member 1 [Source:HGNC Symbol;Acc:HGNC:18049]	chr16:20634558-20709066	NM_001318890, NM_052956	XM_006721017, XM_006721016, XM_005255084	.	.	NP_001305819, NP_443188	XP_005255141, XP_006721079, XP_006721080	protein_coding	ENSG00000166743	116285	18049
ACSM2A	.	.	◎	.	◎	1.19049	1.29064	1.31081	0.275885	acyl-CoA synthetase medium-chain family member 2A [Source:HGNC Symbol;Acc:HGNC:32017]	chr16:20462893-20498989	NM_001010845, NM_001308169, NM_001308172	XM_017022923, XM_011545733, XM_005255093	.	.	NP_001010845, NP_001295098, NP_001295101, NP_001295883	XP_005255150, XP_011544035, XP_016878412	protein_coding	ENSG00000183747	123876	32017
ACSM2B	.	.	◎	.	◎	3.93279	4.01457	3.55186	1.01345	acyl-CoA synthetase medium-chain family member 2B [Source:HGNC Symbol;Acc:HGNC:30931]	chr16:20547547-20587689	NM_001105069, NM_182617	XM_011545824	.	.	NP_001098539, NP_872423	XP_011544126	protein_coding	ENSG00000066813	348158	30931
ACSM3	.	.	.	.	.	13.1004	13.108	12.9668	6.82903	acyl-CoA synthetase medium-chain family member 3 [Source:HGNC Symbol;Acc:HGNC:10522]	chr16:20775023-20936328	NM_005622, NM_202000	XM_011545912, XM_011545911	.	.	NP_005613, NP_973729	XP_011544213, XP_016879012	protein_coding	ENSG00000005187	6296	10522
ACSM4	.	.	.	.	.	0	0	0	0	acyl-CoA synthetase medium-chain family member 4 [Source:HGNC Symbol;Acc:HGNC:32016]	chr12:7456879-7481320	NM_001080454	.	.	.	NP_001073923	.	protein_coding	ENSG00000215009	341392	32016
ACSM5	.	.	◎	.	◎	6.03342	5.13456	4.18649	1.91379	acyl-CoA synthetase medium-chain family member 5 [Source:HGNC Symbol;Acc:HGNC:26060]	chr16:20420855-20452658	NM_001324371, NM_001324372, NM_001324373, NM_017888	XM_006721056, XM_006721055	.	.	NP_001311300, NP_001311301, NP_001311302, NP_060358	XP_006721119	protein_coding	ENSG00000183549	54988	26060
ACSM6	.	.	.	.	.	0	0	0	0	acyl-CoA synthetase medium-chain family member 6 [Source:HGNC Symbol;Acc:HGNC:31665]	chr10:96953956-96988685	NM_207321	.	.	.	NP_997204	.	protein_coding	ENSG00000173124	142827	31665
ACSS1	.	.	.	.	.	15.9398	14.9838	15.1976	21.5727	acyl-CoA synthetase short-chain family member 1 [Source:HGNC Symbol;Acc:HGNC:16091]	chr20:24986865-25039616	NM_001252675, NM_001252676, NM_001252677, NM_032501	XM_011529388	.	.	NP_001239604, NP_001239605, NP_001239606, NP_115890	XP_011527690	protein_coding	ENSG00000154930	84532	16091
ACSS2	.	.	.	.	.	14.3607	14.3349	13.7141	12.0858	acyl-CoA synthetase short-chain family member 2 [Source:HGNC Symbol;Acc:HGNC:15814]	chr20:33464237-33515765	NM_001076552, NM_001242393, NM_018677	XM_011528912, XM_011528911, XM_011528910, XM_011528908, XM_011528907, XM_011528906, XM_011528905, XM_006723826, XM_005260456, XM_005260455	.	.	NP_001070020, NP_001229322, NP_061147	XP_005260512, XP_005260513, XP_006723889, XP_011527207, XP_011527208, XP_011527209, XP_011527210, XP_011527211, XP_011527213, XP_011527214	protein_coding	ENSG00000131069	55902	15814
ACSS3	.	.	.	.	.	47.9699	46.281	46.9063	34.9316	acyl-CoA synthetase short-chain family member 3 [Source:HGNC Symbol;Acc:HGNC:24723]	chr12:81470989-82153109	NM_024560	XM_005269150	.	.	NP_078836	XP_005269207	protein_coding	ENSG00000111058	79611	24723
ACTA1	.	.	◎	.	◎	1.48431	1.27682	1.04083	0.487751	actin, alpha 1, skeletal muscle [Source:HGNC Symbol;Acc:HGNC:129]	chr1:229566991-229569845	NM_001100	.	.	.	NP_001091	.	protein_coding	ENSG00000143632	58	129
ACTA2	.	.	.	.	.	13.4594	13.9445	11.8388	8.75773	actin, alpha 2, smooth muscle, aorta [Source:HGNC Symbol;Acc:HGNC:130]	chr10:90639490-90734910	NM_001141945, NM_001613	XM_011540016	.	.	NP_001135417, NP_001307784, NP_001604	XP_011538318	protein_coding	ENSG00000107796	59	130
ACTB	.	.	.	.	.	902.476	914.259	920.607	1172.24	actin beta [Source:HGNC Symbol;Acc:HGNC:132]	chr7:5566781-5570340	NM_001101	.	.	.	NP_001092	.	protein_coding	ENSG00000075624	60	132
ACTBL2	.	.	.	.	.	0	0	0	0	actin, beta like 2 [Source:HGNC Symbol;Acc:HGNC:17780]	chr5:56775842-56778636	NM_001017992	.	.	.	NP_001017992	.	protein_coding	ENSG00000169067	345651	17780
ACTC1	.	.	.	.	.	0.00694228	0	0	0	actin, alpha, cardiac muscle 1 [Source:HGNC Symbol;Acc:HGNC:143]	chr15:35080296-35088340	NM_005159	.	.	.	NP_005150	.	protein_coding	ENSG00000159251	70	143
ACTG1	.	.	.	.	.	1196.31	1231.5	1263.84	1583.9	actin gamma 1 [Source:HGNC Symbol;Acc:HGNC:144]	chr17:79476996-79479900	NM_001199954, NM_001614	.	.	.	NP_001186883, NP_001605	.	protein_coding	ENSG00000184009	71	144
ACTG2	.	.	.	.	.	0.0767553	0.080285	0.0222758	0.0176403	actin, gamma 2, smooth muscle, enteric [Source:HGNC Symbol;Acc:HGNC:145]	chr2:74120093-74146992	NM_001199893, NM_001615	.	.	.	NP_001186822, NP_001606	.	protein_coding	ENSG00000163017	72	145
ACTL10	.	.	.	.	.	0	0.0228498	0	0.0214225	actin like 10 [Source:HGNC Symbol;Acc:HGNC:16127]	chr20:32244892-32262269	NM_001024675	.	.	.	NP_001019846	.	protein_coding	ENSG00000182584	170487	16127
ACTL6A	.	.	.	.	.	32.1661	30.8753	30.4326	31.1911	actin like 6A [Source:HGNC Symbol;Acc:HGNC:24124]	chr3:179280667-179322442	NM_004301, NM_177989, NM_178042	.	.	.	NP_004292, NP_817126, NP_829888	.	protein_coding	ENSG00000136518	86	24124
ACTL6B	.	.	.	.	.	0	0.0180301	0	0	actin like 6B [Source:HGNC Symbol;Acc:HGNC:160]	chr7:100240719-100254084	NM_016188	.	.	.	NP_057272	.	protein_coding	ENSG00000077080	51412	160
ACTL7A	.	.	.	.	.	0	0	0	0	actin like 7A [Source:HGNC Symbol;Acc:HGNC:161]	chr9:111624545-111626039	NM_006687	.	.	.	NP_006678	.	protein_coding	ENSG00000187003	10881	161
ACTL7B	.	.	.	.	.	0.0316203	0.0266114	0.0146109	0.01286	actin like 7B [Source:HGNC Symbol;Acc:HGNC:162]	chr9:111616868-111619247	NM_006686	.	.	.	NP_006677	.	protein_coding	ENSG00000148156	10880	162
ACTL8	.	.	.	.	.	0.0232461	0.135353	0.166975	0.160444	actin like 8 [Source:HGNC Symbol;Acc:HGNC:24018]	chr1:18081807-18153558	NM_030812	XM_011542214, XM_011542213, XM_011542212	.	.	NP_110439	XP_011540514, XP_011540515, XP_011540516	protein_coding	ENSG00000117148	81569	24018
ACTL9	.	.	.	.	.	0	0	0	0	actin like 9 [Source:HGNC Symbol;Acc:HGNC:28494]	chr19:8807746-8809172	NM_178525	.	.	.	NP_848620	.	protein_coding	ENSG00000181786	284382	28494
ACTN1	.	.	.	.	.	63.2736	61.1667	60.4607	64.788	actinin alpha 1 [Source:HGNC Symbol;Acc:HGNC:163]	chr14:69340859-69446157	NM_001102, NM_001130004, NM_001130005	XM_017021727, XM_011537271, XM_011537270, XM_011537269, XM_011537268, XM_011537267, XM_011537266, XM_011537265	.	.	NP_001093, NP_001123476, NP_001123477	XP_011535567, XP_011535568, XP_011535569, XP_011535570, XP_016877216, XP_016877217	protein_coding	ENSG00000072110	87	163
ACTN2	.	.	.	.	.	0.0118359	0.0407151	0.0173228	0.00492064	actinin alpha 2 [Source:HGNC Symbol;Acc:HGNC:164]	chr1:236849753-236927931	NM_001103, NM_001278343, NM_001278344	.	.	.	NP_001094, NP_001265272, NP_001265273	.	protein_coding	ENSG00000077522	88	164
ACTN3	.	.	.	.	.	0.026062	0.0241925	0.0462077	0.00788725	actinin alpha 3 (gene/pseudogene) [Source:HGNC Symbol;Acc:HGNC:165]	chr11:66313865-66330800	NM_001104, NM_001258371	.	.	.	NP_001095, NP_001245300	.	protein_coding	ENSG00000248746	89	165
ACTN4	.	.	.	.	.	130.971	124.505	130.554	132.535	actinin alpha 4 [Source:HGNC Symbol;Acc:HGNC:166]	chr19:39138309-39260544	NM_004924	XM_006723406, XM_005259282, XM_005259281	.	.	NP_001308962, NP_004915	XP_005259338, XP_006723469, XP_016882820	protein_coding	ENSG00000130402	81	166
ACTR10	.	.	.	.	.	17.6184	19.5853	18.5881	19.6238	actin-related protein 10 homolog [Source:HGNC Symbol;Acc:HGNC:17372]	chr14:58666855-58702354	NM_018477	XM_011536961, XM_011536960	.	.	NP_060947	XP_011535262, XP_011535263	protein_coding	ENSG00000131966	55860	17372
ACTR1A	.	.	.	.	.	25.5921	24.7084	24.685	31.0855	ARP1 actin-related protein 1 homolog A, centractin alpha [Source:HGNC Symbol;Acc:HGNC:167]	chr10:104238985-104262468	NM_005736	.	.	.	NP_005727	.	protein_coding	ENSG00000138107	10121	167
ACTR1B	.	.	.	.	.	29.528	28.8942	28.0839	24.6023	ARP1 actin-related protein 1 homolog B, centractin beta [Source:HGNC Symbol;Acc:HGNC:168]	chr2:98272425-98280570	NM_005735	XM_005263854	.	.	NP_005726	XP_005263911	protein_coding	ENSG00000115073	10120	168
ACTR2	.	.	.	.	.	102.375	98.1578	98.4389	106.955	ARP2 actin related protein 2 homolog [Source:HGNC Symbol;Acc:HGNC:169]	chr2:65454886-65498387	NM_001005386, NM_005722	.	.	.	NP_001005386, NP_005713	.	protein_coding	ENSG00000138071	10097	169
ACTR3	.	.	.	.	.	97.4246	97.8898	93.5416	122.416	ARP3 actin related protein 3 homolog [Source:HGNC Symbol;Acc:HGNC:170]	chr2:114647536-114720173	NM_001277140, NM_005721	.	.	.	NP_001264069, NP_005712	.	protein_coding	ENSG00000115091	10096	170
ACTR3B	.	.	.	.	.	5.40014	5.4542	5.36355	4.71012	ARP3 actin related protein 3 homolog B [Source:HGNC Symbol;Acc:HGNC:17256]	chr7:152456833-152552463	NM_001040135, NM_020445	XM_011516428, XM_006716068	.	.	NP_001035225, NP_065178	XP_011514729, XP_016867950	protein_coding	ENSG00000133627	57180	17256
ACTR3C	.	.	.	.	.	0.729738	0.915905	0.616394	1.14429	ARP3 actin-related protein 3 homolog C [Source:HGNC Symbol;Acc:HGNC:37282]	chr7:149941007-150000069	NM_001164458, NM_001164459	XM_011516514, XM_011516513, XM_011516512, XM_011516511, XM_011516510, XM_011516509, XM_011516508, XM_011516507, XM_011516506, XM_011516505, XM_011516504, XM_011516503, XM_005250043	.	.	NP_001157930, NP_001157931	XP_005250100, XP_011514808, XP_011514809, XP_011514810, XP_011514813, XP_016868038, XP_016868039, XP_016868040	protein_coding	ENSG00000106526	653857	37282
ACTR5	.	.	.	.	.	8.57238	8.85833	8.76856	9.01476	ARP5 actin-related protein 5 homolog [Source:HGNC Symbol;Acc:HGNC:14671]	chr20:37377084-37401163	NM_024855	XM_005260555, XM_005260554	.	.	NP_079131	.	protein_coding	ENSG00000101442	79913	14671
ACTR6	.	.	.	.	.	11.9254	11.5681	11.7645	13.5627	ARP6 actin-related protein 6 homolog [Source:HGNC Symbol;Acc:HGNC:24025]	chr12:100593864-100618202	NM_022496	.	.	.	NP_071941	XP_016875310	protein_coding	ENSG00000075089	64431	24025
ACTR8	.	.	.	.	.	12.3804	12.1944	11.8651	11.1898	ARP8 actin-related protein 8 homolog [Source:HGNC Symbol;Acc:HGNC:14672]	chr3:53901092-53916229	NM_022899	XM_011534250, XM_011534249, XM_006713419, XM_005265587	.	.	NP_075050	XP_005265644, XP_006713482, XP_011532551	protein_coding	ENSG00000113812	93973	14672
ACTRT1	.	.	.	.	.	0.0379171	0	0.0391021	0	actin related protein T1 [Source:HGNC Symbol;Acc:HGNC:24027]	chrX:127184940-127186377	NM_138289	.	.	.	NP_612146	.	protein_coding	ENSG00000123165	139741	24027
ACTRT2	.	.	.	.	.	0	0	0	0	actin related protein T2 [Source:HGNC Symbol;Acc:HGNC:24026]	chr1:2938046-2939467	NM_080431	.	.	.	NP_536356	.	protein_coding	ENSG00000169717	140625	24026
ACTRT3	.	.	.	.	.	0.497832	0.439159	0.457766	0.44917	actin related protein T3 [Source:HGNC Symbol;Acc:HGNC:24022]	chr3:169484708-169487683	NM_032487	.	.	.	NP_115876	.	protein_coding	ENSG00000184378	84517	24022
ACVR1	.	.	.	.	.	5.90872	5.93744	6.13796	8.43111	activin A receptor type 1 [Source:HGNC Symbol;Acc:HGNC:171]	chr2:158592955-158732374	NM_001105, NM_001111067	XM_011512108, XM_011512107, XM_011512106, XM_006712825, XM_005246940, XM_005246939	.	.	NP_001096, NP_001104537	XP_005246996, XP_005246997, XP_006712888, XP_011510408, XP_011510409, XP_011510410	protein_coding	ENSG00000115170	90	171
ACVR1B	.	.	.	.	.	7.76978	7.41444	7.0639	7.47195	activin A receptor type 1B [Source:HGNC Symbol;Acc:HGNC:172]	chr12:52345450-52390862	NM_004302, NM_020327, NM_020328	.	.	.	NP_004293, NP_064732, NP_064733	XP_016875688, XP_016875689	protein_coding	ENSG00000135503	91	172
ACVR1C	.	.	.	.	.	0.123666	0.0608061	0.100259	0.0882304	activin A receptor type 1C [Source:HGNC Symbol;Acc:HGNC:18123]	chr2:158383278-158485517	NM_001111031, NM_001111032, NM_001111033, NM_145259	.	.	.	NP_001104501, NP_001104502, NP_001104503, NP_660302	.	protein_coding	ENSG00000123612	130399	18123
ACVR2A	.	.	.	.	.	5.92194	5.68196	5.46806	5.65976	activin A receptor type 2A [Source:HGNC Symbol;Acc:HGNC:173]	chr2:148602085-149274540	NM_001278579, NM_001278580, NM_001616	.	.	.	NP_001265508, NP_001265509, NP_001607	.	protein_coding	ENSG00000121989	92	173
ACVR2B	.	.	.	.	.	5.6396	5.78007	5.84763	5.19637	activin A receptor type 2B [Source:HGNC Symbol;Acc:HGNC:174]	chr3:38495341-38534633	NM_001106	XM_017007515, XM_005265583	.	.	NP_001097	XP_005265640, XP_016863003, XP_016863004, XP_016863005	protein_coding	ENSG00000114739	93	174
ACVRL1	.	.	.	.	.	0.0216446	0.0430885	0	0	activin A receptor like type 1 [Source:HGNC Symbol;Acc:HGNC:175]	chr12:52301201-52317143	NM_000020, NM_001077401	XM_011539008, XM_005269235	.	.	NP_000011, NP_001070869	XP_005269292, XP_011537310	protein_coding	ENSG00000139567	94	175
ACY1	.	.	.	.	.	55.0353	52.8182	54.2497	42.5659	aminoacylase 1 [Source:HGNC Symbol;Acc:HGNC:177]	chr3:52002525-52023218	NM_000666, NM_001198895, NM_001198896, NM_001198897, NM_001198898	.	.	.	NP_000657, NP_001185824, NP_001185825, NP_001185826, NP_001185827	.	protein_coding	ENSG00000243989	95	177
ACY3	.	.	◎	.	◎	4.29683	3.76489	3.42779	1.79143	aminoacylase 3 [Source:HGNC Symbol;Acc:HGNC:24104]	chr11:67410025-67418130	NM_080658	XM_011545351, XM_011545350, XM_011545349	.	.	NP_542389	XP_011543651, XP_011543653, XP_016874038, XP_016874039, XP_016874040	protein_coding	ENSG00000132744	91703	24104
ACYP1	.	.	.	.	.	9.31172	10.2176	9.70565	9.31264	acylphosphatase 1 [Source:HGNC Symbol;Acc:HGNC:179]	chr14:75519923-75593783	NM_001107, NM_001302616, NM_001302617	.	.	.	NP_001098, NP_001289545, NP_001289546	.	protein_coding	ENSG00000119640	97	179
ACYP2	.	.	.	.	.	14.6346	15.8354	14.9801	11.6184	acylphosphatase 2 [Source:HGNC Symbol;Acc:HGNC:180]	chr2:54091203-54532437	NM_001320590, NM_138448	.	.	.	NP_001307515, NP_001307519, NP_612457	.	protein_coding	ENSG00000170634	98	180
ADA	.	.	.	.	.	2.84698	2.90813	3.07743	3.24823	adenosine deaminase [Source:HGNC Symbol;Acc:HGNC:186]	chr20:43160425-43280383	NM_000022	XM_011528478, XM_005260236	.	.	NP_000013, NP_001308980	XP_005260293	protein_coding	ENSG00000196839	100	186
ADAD1	.	.	.	.	.	0	0	0	0	adenosine deaminase domain containing 1 [Source:HGNC Symbol;Acc:HGNC:30713]	chr4:123300167-123350957	NM_001159285, NM_001159295, NM_139243	XM_011531603, XM_005262745, XM_005262744, XM_005262743, XM_005262741	.	.	NP_001152757, NP_001152767, NP_640336	XP_005262798, XP_005262800, XP_005262801, XP_005262802, XP_011529905	protein_coding	ENSG00000164113	132612	30713
ADAD2	.	.	.	.	.	0	0	0	0	adenosine deaminase domain containing 2 [Source:HGNC Symbol;Acc:HGNC:30714]	chr16:84224743-84230772	NM_001145400, NM_139174	XM_011522920, XM_011522919, XM_005255814	.	.	NP_001138872, NP_631913	XP_005255871, XP_011521221, XP_011521222	protein_coding	ENSG00000140955	161931	30714
ADAL	.	.	.	.	.	9.36605	8.49671	8.82249	7.77464	adenosine deaminase like [Source:HGNC Symbol;Acc:HGNC:31853]	chr15:43622871-43646753	NM_001012969, NM_001159280	XM_011521297, XM_011521296, XM_011521295, XM_011521293, XM_011521292, XM_011521291, XM_005254204	.	.	NP_001012987, NP_001152752, NP_001311293, NP_001311294, NP_001311295, NP_001311297	XP_005254261, XP_011519593, XP_011519594, XP_011519595, XP_016877453, XP_016877454, XP_016877455, XP_016877456	protein_coding	ENSG00000168803	161823	31853
ADAM10	.	.	.	.	.	23.2249	23.6905	22.8228	21.1833	ADAM metallopeptidase domain 10 [Source:HGNC Symbol;Acc:HGNC:188]	chr15:58881005-59042177	NM_001110	XM_005254117	.	.	NP_001101	XP_016877350	protein_coding	ENSG00000137845	102	188
ADAM11	.	.	.	.	.	0.16064	0.20859	0.211722	0.332495	ADAM metallopeptidase domain 11 [Source:HGNC Symbol;Acc:HGNC:189]	chr17:42836398-42859214	NM_001318933, NM_002390	XM_011524817, XM_011524816, XM_011524815, XM_005257373	.	.	NP_001305862, NP_002381	XP_005257430, XP_011523119, XP_016880136	protein_coding	ENSG00000073670	4185	189
ADAM12	.	.	.	.	.	0	0.00690839	0	0	ADAM metallopeptidase domain 12 [Source:HGNC Symbol;Acc:HGNC:190]	chr10:127700949-128077024	NM_001288973, NM_001288974, NM_001288975, NM_003474, NM_021641	XM_017016705	.	.	NP_001275902, NP_001275903, NP_001275904, NP_003465, NP_067673	XP_016872194	protein_coding	ENSG00000148848	8038	190
ADAM15	.	.	.	.	.	17.1355	15.6706	17.7631	18.4853	ADAM metallopeptidase domain 15 [Source:HGNC Symbol;Acc:HGNC:193]	chr1:155023761-155035251	NM_001261464, NM_001261465, NM_001261466, NM_003815, NM_207191, NM_207194, NM_207195, NM_207196, NM_207197	.	.	.	NP_001248393, NP_001248394, NP_001248395, NP_003806, NP_997074, NP_997077, NP_997078, NP_997079, NP_997080	.	protein_coding	ENSG00000143537	8751	193
ADAM17	.	.	.	.	.	11.0998	10.4133	11.398	14.47	ADAM metallopeptidase domain 17 [Source:HGNC Symbol;Acc:HGNC:195]	chr2:9613946-9695921	NM_003183	XM_011510375	.	.	NP_003174	XP_011508677	protein_coding	ENSG00000151694	6868	195
ADAM18	.	.	.	.	.	0	0	0	0	ADAM metallopeptidase domain 18 [Source:HGNC Symbol;Acc:HGNC:196]	chr8:39442096-39587583	NM_001190956, NM_001320313, NM_014237	.	.	.	NP_001177885, NP_001307242, NP_055052	.	protein_coding	ENSG00000168619	8749	196
ADAM19	.	.	.	.	.	0.210886	0.221059	0.239574	0.367438	ADAM metallopeptidase domain 19 [Source:HGNC Symbol;Acc:HGNC:197]	chr5:156904311-157002783	NM_033274	XM_005266003	.	.	NP_150377	XP_005266060	protein_coding	ENSG00000135074	8728	197
ADAM2	.	.	.	.	.	0.0152807	0	0	0	ADAM metallopeptidase domain 2 [Source:HGNC Symbol;Acc:HGNC:198]	chr8:39601253-39695808	NM_001278113, NM_001278114, NM_001464	XM_011544480, XM_011544479, XM_005273468	.	.	NP_001265042, NP_001265043, NP_001455	XP_005273525, XP_011542781, XP_011542782	protein_coding	ENSG00000104755	2515	198
ADAM20	.	.	.	.	.	0.0198294	0.016525	0	0.00833406	ADAM metallopeptidase domain 20 [Source:HGNC Symbol;Acc:HGNC:199]	chr14:70989074-71001732	NM_003814	XM_011537274, XM_011537273, XM_005268152, XM_005268151	.	.	NP_003805	XP_005268208, XP_005268209, XP_011535575, XP_011535576	protein_coding	ENSG00000134007	8748	199
ADAM21	.	.	.	.	.	0.0498072	0.05501	0.0307459	0.0197144	ADAM metallopeptidase domain 21 [Source:HGNC Symbol;Acc:HGNC:200]	chr14:70918873-70926616	NM_003813	.	.	.	NP_003804	.	protein_coding	ENSG00000139985	8747	200
ADAM22	.	.	.	.	.	1.21053	1.0573	0.959957	1.26142	ADAM metallopeptidase domain 22 [Source:HGNC Symbol;Acc:HGNC:201]	chr7:87563457-87832204	NM_001324417, NM_004194, NM_016351, NM_021721, NM_021722, NM_021723	XM_017012339, XM_017012335, XM_011516324, XM_011516323, XM_011516322, XM_011516321, XM_011516320, XM_011516319, XM_011516318, XM_006716029, XM_006716028, XM_005250445	.	.	NP_001311346, NP_001311350, NP_004185, NP_057435, NP_068367, NP_068368, NP_068369	XP_005250502, XP_006716091, XP_006716092, XP_011514620, XP_011514621, XP_011514622, XP_011514623, XP_011514624, XP_011514625, XP_011514626, XP_016867821, XP_016867822, XP_016867824, XP_016867825, XP_016867826, XP_016867827, XP_016867828	protein_coding	ENSG00000008277	53616	201
ADAM23	.	.	.	.	.	0.0102859	0.0176661	0.020686	0.0654952	ADAM metallopeptidase domain 23 [Source:HGNC Symbol;Acc:HGNC:202]	chr2:207308262-207485854	NM_003812	XM_011512086, XM_005246932	.	.	NP_003803	XP_005246989, XP_011510388	protein_coding	ENSG00000114948	8745	202
ADAM28	.	.	.	.	.	0	0	0	0	ADAM metallopeptidase domain 28 [Source:HGNC Symbol;Acc:HGNC:206]	chr8:24151552-24216531	NM_001304351, NM_014265, NM_021777	XM_017012976, XM_011544370, XM_011544368, XM_011544367, XM_011544366, XM_006716275, XM_006716274, XM_006716273, XM_005273380	.	.	NP_001291280, NP_055080, NP_068547	XP_005273437, XP_006716336, XP_006716337, XP_011542669, XP_011542670, XP_011542672, XP_016868464, XP_016868465	protein_coding	ENSG00000042980	10863	206
ADAM29	.	.	.	.	.	0	0	0	0	ADAM metallopeptidase domain 29 [Source:HGNC Symbol;Acc:HGNC:207]	chr4:175839508-175899331	NM_001130703, NM_001130704, NM_001130705, NM_001278125, NM_001278126, NM_001278127, NM_014269	XM_011531561, XM_011531560, XM_011531559, XM_011531558, XM_011531557, XM_011531556	.	.	NP_001124175, NP_001124176, NP_001124177, NP_001265054, NP_001265055, NP_001265056, NP_055084	XP_011529858, XP_011529859, XP_011529860, XP_011529861, XP_011529862, XP_011529863	protein_coding	ENSG00000168594	11086	207
ADAM30	.	.	.	.	.	0	0	0	0	ADAM metallopeptidase domain 30 [Source:HGNC Symbol;Acc:HGNC:208]	chr1:120436155-120439118	NM_021794	.	.	.	NP_068566	.	protein_coding	ENSG00000134249	11085	208
ADAM32	.	.	.	.	.	0.126437	0.0556553	0.0255683	0.0797402	ADAM metallopeptidase domain 32 [Source:HGNC Symbol;Acc:HGNC:15479]	chr8:38965089-39142428	NM_001313994, NM_145004	XM_017013185, XM_011544434, XM_011544433, XM_006716299, XM_006716298	.	.	NP_001300923, NP_659441	XP_006716361, XP_006716362, XP_011542735, XP_011542736, XP_016868673, XP_016868674	protein_coding	ENSG00000197140	203102	15479
ADAM33	.	.	.	.	.	0.073335	0.225858	0	0.0202342	ADAM metallopeptidase domain 33 [Source:HGNC Symbol;Acc:HGNC:15478]	chr20:3648616-3662893	NM_001282447, NM_025220, NM_153202	XM_011529373, XM_011529368, XM_011529367, XM_011529366, XM_006723640, XM_006723639, XM_005260843	.	.	NP_001269376, NP_079496, NP_694882	XP_005260900, XP_006723702, XP_006723703, XP_011527668, XP_011527669, XP_011527670, XP_011527675	protein_coding	ENSG00000149451	80332	15478
ADAM7	.	.	.	.	.	0	0	0	0	ADAM metallopeptidase domain 7 [Source:HGNC Symbol;Acc:HGNC:214]	chr8:24298442-24384483	NM_003817	XM_005273673, XM_005273672, XM_005273671, XM_005273670, XM_005273669, XM_005273668	.	.	NP_003808	XP_005273727, XP_016869432	protein_coding	ENSG00000069206	8756	214
ADAM8	.	.	.	.	.	0.067564	0.192668	0.145569	0.0960551	ADAM metallopeptidase domain 8 [Source:HGNC Symbol;Acc:HGNC:215]	chr10:135075906-135090372	NM_001109, NM_001164489, NM_001164490	XM_011539118, XM_011539117, XM_011539116	.	.	NP_001100, NP_001157961, NP_001157962	XP_011537419	protein_coding	ENSG00000151651	101	215
ADAM9	.	.	.	.	.	68.2651	68.2588	69.53	86.6689	ADAM metallopeptidase domain 9 [Source:HGNC Symbol;Acc:HGNC:216]	chr8:38854387-38962520	NM_003816	XM_017013942, XM_011544682	.	.	NP_003807	XP_011542984, XP_016869431	protein_coding	ENSG00000168615	8754	216
ADAMDEC1	.	.	.	.	.	0	0	0	0	ADAM like decysin 1 [Source:HGNC Symbol;Acc:HGNC:16299]	chr8:24241797-24263526	NM_001145271, NM_001145272, NM_014479	.	.	.	NP_001138743, NP_001138744, NP_055294	.	protein_coding	ENSG00000134028	27299	16299
ADAMTS1	.	.	.	.	.	0.0220395	0.133671	0.018053	0.0111742	ADAM metallopeptidase with thrombospondin type 1 motif 1 [Source:HGNC Symbol;Acc:HGNC:217]	chr21:28208065-28217728	NM_006988	.	.	.	NP_008919	.	protein_coding	ENSG00000154734	9510	217
ADAMTS10	.	.	.	.	.	0.0801477	0.100877	0.145794	0.0724676	ADAM metallopeptidase with thrombospondin type 1 motif 10 [Source:HGNC Symbol;Acc:HGNC:13201]	chr19:8645125-8675585	NM_001282352, NM_030957	XM_017027338, XM_011528336, XM_011528335, XM_011528334, XM_011528333, XM_011528332, XM_011528331, XM_006722917	.	.	NP_001269281, NP_112219	XP_006722980, XP_016882827	protein_coding	ENSG00000142303	81794	13201
ADAMTS12	.	.	.	.	.	0	0	0	0	ADAM metallopeptidase with thrombospondin type 1 motif 12 [Source:HGNC Symbol;Acc:HGNC:14605]	chr5:33523639-33892297	NM_030955	XM_011514145	.	.	NP_001311440, NP_001311441, NP_112217	.	protein_coding	ENSG00000151388	81792	14605
ADAMTS13	.	.	.	.	.	1.1215	1.34391	1.3932	0.342654	ADAM metallopeptidase with thrombospondin type 1 motif 13 [Source:HGNC Symbol;Acc:HGNC:1366]	chr9:136287119-136324524	NM_139025, NM_139026, NM_139027	XM_011518175, XM_011518174	NR_024514	.	NP_620594, NP_620595, NP_620596	XP_016869721, XP_016869722	protein_coding	ENSG00000160323	11093	1366
ADAMTS14	.	.	.	.	.	0.0180015	0.0269404	0.0457344	0.0202785	ADAM metallopeptidase with thrombospondin type 1 motif 14 [Source:HGNC Symbol;Acc:HGNC:14899]	chr10:72432558-72522197	NM_080722, NM_139155	XM_011539300	.	.	NP_542453, NP_631894	XP_011537602	protein_coding	ENSG00000138316	140766	14899
ADAMTS15	.	.	.	.	.	0	0	0	0	ADAM metallopeptidase with thrombospondin type 1 motif 15 [Source:HGNC Symbol;Acc:HGNC:16305]	chr11:130318868-130346536	NM_139055	XM_005271419	.	.	NP_620686	XP_005271476	protein_coding	ENSG00000166106	170689	16305
ADAMTS16	.	.	.	.	.	0	0.027264	0.0118198	0.0221426	ADAM metallopeptidase with thrombospondin type 1 motif 16 [Source:HGNC Symbol;Acc:HGNC:17108]	chr5:5140442-5320417	NM_139056	.	.	.	NP_620687	.	protein_coding	ENSG00000145536	170690	17108
ADAMTS17	.	.	.	.	.	0.0095332	0	0.026194	0.0151889	ADAM metallopeptidase with thrombospondin type 1 motif 17 [Source:HGNC Symbol;Acc:HGNC:17109]	chr15:100511793-100882210	NM_139057	XM_011521312, XM_005254872	.	.	NP_620688	XP_005254929, XP_011519614	protein_coding	ENSG00000140470	170691	17109
ADAMTS18	.	.	.	.	.	0	0	0	0	ADAM metallopeptidase with thrombospondin type 1 motif 18 [Source:HGNC Symbol;Acc:HGNC:17110]	chr16:77316024-77469011	NM_001326358, NM_199355	XM_011522924, XM_011522923	.	.	NP_001313287, NP_955387	XP_011521225, XP_011521226	protein_coding	ENSG00000140873	170692	17110
ADAMTS19	.	.	.	.	.	0	0	0	0	ADAM metallopeptidase with thrombospondin type 1 motif 19 [Source:HGNC Symbol;Acc:HGNC:17111]	chr5:128795957-129074376	NM_133638	XM_011543248, XM_011543247, XM_011543246	.	.	NP_598377	XP_011541548, XP_011541549, XP_011541550	protein_coding	ENSG00000145808	171019	17111
ADAMTS2	.	.	.	.	.	2.8378	3.26118	2.95325	2.37244	ADAM metallopeptidase with thrombospondin type 1 motif 2 [Source:HGNC Symbol;Acc:HGNC:218]	chr5:178537851-178772431	NM_014244, NM_021599	XM_017010063	.	.	NP_055059, NP_067610	XP_016865552	protein_coding	ENSG00000087116	9509	218
ADAMTS20	.	.	.	.	.	0	0.00924146	0	0	ADAM metallopeptidase with thrombospondin type 1 motif 20 [Source:HGNC Symbol;Acc:HGNC:17178]	chr12:43747668-43945724	NM_025003	XM_011538754	.	.	NP_079279	XP_011537056	protein_coding	ENSG00000173157	80070	17178
ADAMTS3	.	.	.	.	.	0.00516831	0	0.00549694	0.0037285	ADAM metallopeptidase with thrombospondin type 1 motif 3 [Source:HGNC Symbol;Acc:HGNC:219]	chr4:73146685-73435103	NM_014243	XM_011532422, XM_011532421	.	.	NP_055058	XP_011530723, XP_011530724	protein_coding	ENSG00000156140	9508	219
ADAMTS4	.	.	.	.	.	0.528533	0.560008	0.653332	0.999953	ADAM metallopeptidase with thrombospondin type 1 motif 4 [Source:HGNC Symbol;Acc:HGNC:220]	chr1:161154097-161168846	NM_005099	XM_006711635	.	.	NP_005090	.	protein_coding	ENSG00000158859	9507	220
ADAMTS5	.	.	.	.	.	0.0033314	0.020414	0	0	ADAM metallopeptidase with thrombospondin type 1 motif 5 [Source:HGNC Symbol;Acc:HGNC:221]	chr21:28290230-28338832	NM_007038	XM_011529448	.	.	NP_008969	XP_011527750	protein_coding	ENSG00000154736	11096	221
ADAMTS6	.	.	◎	.	◎	0.993224	0.970146	0.812413	0.439609	ADAM metallopeptidase with thrombospondin type 1 motif 6 [Source:HGNC Symbol;Acc:HGNC:222]	chr5:64444562-64777747	NM_197941	XM_011543121, XM_011543117, XM_011543116, XM_011543115, XM_011543114, XM_011543113	.	.	NP_922932	XP_011541415, XP_011541416, XP_011541417, XP_011541418, XP_011541419, XP_011541423	protein_coding	ENSG00000049192	11174	222
ADAMTS7	.	.	.	.	.	0.0134547	0.0538976	0.0213298	0.0300457	ADAM metallopeptidase with thrombospondin type 1 motif 7 [Source:HGNC Symbol;Acc:HGNC:223]	chr15:79051544-79190475	NM_014272	XM_005254137	.	.	NP_055087	XP_005254194	protein_coding	ENSG00000136378	11173	223
ADAMTS8	.	.	.	.	.	0	0	0	0	ADAM metallopeptidase with thrombospondin type 1 motif 8 [Source:HGNC Symbol;Acc:HGNC:224]	chr11:130274819-130298888	NM_007037	.	.	.	NP_008968	XP_016872634	protein_coding	ENSG00000134917	11095	224
ADAMTS9	.	.	.	.	.	0.0105419	0.00332569	0.00362282	0.00338525	ADAM metallopeptidase with thrombospondin type 1 motif 9 [Source:HGNC Symbol;Acc:HGNC:13202]	chr3:64501329-64673676	NM_001318781, NM_182920	XM_005265329	.	.	NP_001305710, NP_891550	XP_005265386	protein_coding	ENSG00000163638	56999	13202
ADAMTSL1	.	.	.	.	.	0.00338654	0.0203344	0.00360409	0.00637817	ADAMTS like 1 [Source:HGNC Symbol;Acc:HGNC:14632]	chr9:18473891-18910948	NM_001040272, NM_052866	XM_017015313, XM_011518066, XM_011518065, XM_011518064, XM_011518063	.	.	NP_001035362, NP_443098	XP_011516365, XP_011516366, XP_016870799, XP_016870802	protein_coding	ENSG00000178031	92949	14632
ADAMTSL2	.	.	.	.	.	2.32605	2.28492	2.59462	2.02707	ADAMTS like 2 [Source:HGNC Symbol;Acc:HGNC:14631]	chr9:136397285-136440641	NM_001145320, NM_014694	XM_011519242, XM_011519241, XM_006717337, XM_005272239, XM_005272238, XM_005272237	.	.	NP_001138792, NP_055509	XP_005272294, XP_005272295, XP_005272296, XP_006717400, XP_011517543, XP_011517544	protein_coding	ENSG00000197859	9719	14631
ADAMTSL3	.	.	.	.	.	0.0145801	0.0127583	0.0326246	0.0193926	ADAMTS like 3 [Source:HGNC Symbol;Acc:HGNC:14633]	chr15:84322837-84708594	NM_001301110, NM_207517	XM_011521824, XM_011521823, XM_011521822, XM_011521821	.	.	NP_001288039, NP_997400	XP_011520124, XP_011520125, XP_011520126	protein_coding	ENSG00000156218	57188	14633
ADAMTSL4	.	.	.	.	.	5.36731	5.80893	6.54817	6.13202	ADAMTS like 4 [Source:HGNC Symbol;Acc:HGNC:19706]	chr1:150521844-150533413	NM_001288607, NM_001288608, NM_019032, NM_025008	XM_011509648, XM_011509647, XM_011509646, XM_011509645, XM_011509644	.	.	NP_001275536, NP_001275537, NP_061905, NP_079284	XP_011507946, XP_011507947, XP_011507948, XP_011507949, XP_011507950, XP_016856995	protein_coding	ENSG00000143382	54507	19706
ADAMTSL5	.	.	.	.	.	1.34925	1.18043	1.5358	1.35636	ADAMTS like 5 [Source:HGNC Symbol;Acc:HGNC:27912]	chr19:1505016-1513188	NM_213604	XM_017026745, XM_017026744, XM_011527961, XM_005259549	.	.	NP_998769	XP_005259606, XP_011526263, XP_016882233, XP_016882234	protein_coding	ENSG00000185761	339366	27912
ADAP1	.	.	.	.	.	11.1004	10.6004	11.1759	15.7666	ArfGAP with dual PH domains 1 [Source:HGNC Symbol;Acc:HGNC:16486]	chr7:937537-995043	NM_001284308, NM_001284309, NM_001284310, NM_001284311, NM_006869	.	.	.	NP_001271237, NP_001271238, NP_001271239, NP_001271240, NP_006860	.	protein_coding	ENSG00000105963	11033	16486
ADAP2	.	.	.	.	.	0.512929	0.379401	0.462242	0.656733	ArfGAP with dual PH domains 2 [Source:HGNC Symbol;Acc:HGNC:16487]	chr17:29248697-29286340	NM_018404	XM_011524994, XM_011524993, XM_006721973, XM_005258011, XM_005258008	.	.	NP_060874	XP_005258065	protein_coding	ENSG00000184060	55803	16487
ADAR	.	.	.	.	.	33.2799	30.8791	31.6831	33.7532	adenosine deaminase, RNA specific [Source:HGNC Symbol;Acc:HGNC:225]	chr1:154554537-154600440	NM_001025107, NM_001111, NM_001193495, NM_015840, NM_015841	XM_011509062, XM_011509061, XM_011509060, XM_006711113, XM_006711112, XM_006711111, XM_006711109	.	.	NP_001020278, NP_001102, NP_001180424, NP_056655, NP_056656	XP_006711172, XP_006711174, XP_006711175, XP_006711176, XP_011507362, XP_011507363, XP_011507364	protein_coding	ENSG00000160710	103	225
ADARB1	.	.	.	.	.	9.04597	5.38665	5.02997	5.39252	adenosine deaminase, RNA specific B1 [Source:HGNC Symbol;Acc:HGNC:226]	chr21:46494514-46646475	NM_001112, NM_001160230, NM_015833, NM_015834	XM_017028251, XM_017028248, XM_011529432, XM_011529428, XM_011529427, XM_011529426, XM_011529425, XM_011529424, XM_006723956, XM_006723954	NR_027673, NR_027674	.	NP_001103, NP_001153702, NP_056648, NP_056649	XP_006724017, XP_006724019, XP_011527726, XP_011527727, XP_011527728, XP_011527729, XP_011527734, XP_016883731, XP_016883732, XP_016883733, XP_016883734, XP_016883735, XP_016883736, XP_016883737, XP_016883738, XP_016883739, XP_016883740, XP_016883741, XP_016883742, XP_016883743, XP_016883744, XP_016883745	protein_coding	ENSG00000197381	104	226
ADARB2	.	.	.	.	.	0.0171156	0	0	0	adenosine deaminase, RNA specific B2 (inactive) [Source:HGNC Symbol;Acc:HGNC:227]	chr10:1223257-1779670	NM_018702	.	.	.	NP_061172	.	protein_coding	ENSG00000185736	105	227
ADAT1	.	.	.	.	.	3.13064	2.73866	2.97178	3.65989	adenosine deaminase, tRNA specific 1 [Source:HGNC Symbol;Acc:HGNC:228]	chr16:75633899-75657198	NM_012091	.	.	.	NP_001311374, NP_036223	.	protein_coding	ENSG00000065457	23536	228
ADAT2	.	.	.	.	.	8.23553	7.424	8.82925	9.14102	adenosine deaminase, tRNA specific 2 [Source:HGNC Symbol;Acc:HGNC:21172]	chr6:143743968-143771810	NM_001286259, NM_182503	XM_017010263, XM_017010262, XM_011535444, XM_011535442, XM_011535441, XM_011535440, XM_011535439	.	.	NP_001273188, NP_872309	XP_011533741, XP_011533742, XP_011533743, XP_011533744, XP_011533746, XP_016865749, XP_016865750, XP_016865751, XP_016865752	protein_coding	ENSG00000189007	134637	21172
ADAT3	.	.	.	.	.	1.55235	2.01883	1.53444	2.27089	adenosine deaminase, tRNA specific 3 [Source:HGNC Symbol;Acc:HGNC:25151]	chr19:1905212-1926016	NM_138422	.	.	.	NP_001316462, NP_612431	.	protein_coding	ENSG00000213638	113179	25151
ADCK1	.	.	.	.	.	1.93905	1.89218	1.86115	2.74938	aarF domain containing kinase 1 [Source:HGNC Symbol;Acc:HGNC:19038]	chr14:78266425-78400297	NM_001142545, NM_020421	XM_005267886, XM_005267885	.	.	NP_001136017, NP_065154	XP_005267942, XP_005267943, XP_011535289, XP_011535290	protein_coding	ENSG00000063761	57143	19038
ADCK2	.	.	.	.	.	9.80447	9.07256	9.18025	10.0931	aarF domain containing kinase 2 [Source:HGNC Symbol;Acc:HGNC:19039]	chr7:140372952-140422590	NM_052853	XM_011516675, XM_006716170	.	.	NP_443085	XP_006716233, XP_011514977	protein_coding	ENSG00000133597	90956	19039
ADCK3	.	.	.	.	.	40.8205	40.9855	41.1508	36.0343	coenzyme Q8A [Source:HGNC Symbol;Acc:HGNC:16812]	chr1:227085236-227175246	NM_020247	XM_011544241, XM_011544240, XM_011544239, XM_011544238, XM_005273201	.	.	NP_064632	XP_005273258, XP_011542540, XP_011542541, XP_011542542, XP_011542543, XP_016857341	protein_coding	ENSG00000163050	56997	16812
ADCK4	.	.	.	.	.	7.06195	7.92479	7.70289	7.00208	coenzyme Q8B [Source:HGNC Symbol;Acc:HGNC:19041]	chr19:41197433-41222790	NM_001142555, NM_024876	XM_011527338, XM_011527337, XM_011527336, XM_011527335, XM_011527334, XM_006723393, XM_006723392, XM_005259273, XM_005259272, XM_005259271, XM_005259270	.	.	NP_001136027, NP_079152	XP_005259328, XP_005259329, XP_005259330, XP_006723455, XP_006723456, XP_011525636, XP_011525639, XP_011525640	protein_coding	ENSG00000123815	79934	19041
ADCK5	.	.	.	.	.	4.54622	4.68085	4.94031	5.09233	aarF domain containing kinase 5 [Source:HGNC Symbol;Acc:HGNC:21738]	chr8:145597740-145634733	NM_174922	XM_017013174, XM_011516910, XM_011516909, XM_011516908, XM_011516907, XM_006716527	.	.	NP_777582	XP_006716590, XP_011515209, XP_011515211, XP_011515212, XP_016868663	protein_coding	ENSG00000173137	203054	21738
ADCY1	.	.	.	.	.	0.467689	0.257144	0.356311	0.279363	adenylate cyclase 1 [Source:HGNC Symbol;Acc:HGNC:232]	chr7:45613738-45762715	NM_001281768, NM_021116	XM_005249585, XM_005249584	.	.	NP_001268697, NP_066939	XP_005249641, XP_005249642	protein_coding	ENSG00000164742	107	232
ADCY10	.	.	.	.	.	0.0669026	0	0.0052573	0	adenylate cyclase 10, soluble [Source:HGNC Symbol;Acc:HGNC:21285]	chr1:167778624-167883453	NM_001167749, NM_001297772, NM_018417	XM_011509765, XM_011509764, XM_011509763, XM_011509762, XM_011509761, XM_011509760, XM_006711449	.	.	NP_001161221, NP_001284701, NP_060887	XP_006711512, XP_011508062, XP_011508064, XP_011508065, XP_011508067	protein_coding	ENSG00000143199	55811	21285
ADCY2	.	.	.	.	.	0	0	0	0	adenylate cyclase 2 [Source:HGNC Symbol;Acc:HGNC:233]	chr5:7396320-7830194	NM_020546	XM_011513942	.	.	NP_065433	XP_011512244	protein_coding	ENSG00000078295	108	233
ADCY3	.	.	.	.	.	0.0707872	0.101628	0.0438539	0.0517165	adenylate cyclase 3 [Source:HGNC Symbol;Acc:HGNC:234]	chr2:25012602-25142708	NM_001320613, NM_004036	XM_011532496, XM_011532495, XM_011532494, XM_011532493, XM_011532492, XM_011532491, XM_011532490, XM_011532489, XM_006711925, XM_005264105, XM_005264104	.	.	NP_001307542, NP_004027	XP_005264161, XP_005264162, XP_006711988, XP_011530791, XP_011530792, XP_011530793, XP_011530794, XP_011530795, XP_011530796, XP_011530798, XP_016858675, XP_016858676, XP_016858677	protein_coding	ENSG00000138031	109	234
ADCY4	.	.	.	.	.	0.0376479	0.00823996	0	0	adenylate cyclase 4 [Source:HGNC Symbol;Acc:HGNC:235]	chr14:24787554-24809251	NM_001198568, NM_001198592, NM_139247	.	.	.	NP_001185497, NP_001185521, NP_640340	.	protein_coding	ENSG00000129467	196883	235
ADCY5	.	.	.	.	.	0.00908389	0.0177015	0	0.00847607	adenylate cyclase 5 [Source:HGNC Symbol;Acc:HGNC:236]	chr3:123001142-123168605	NM_001199642, NM_183357	XM_011512361, XM_011512360, XM_011512359, XM_006713484, XM_006713483, XM_005247078, XM_005247077	.	.	NP_001186571, NP_899200	XP_005247134, XP_005247135, XP_006713546, XP_006713547, XP_011510661, XP_011510662, XP_011510663, XP_016861127, XP_016861128, XP_016861129	protein_coding	ENSG00000173175	111	236
ADCY6	.	.	.	.	.	10.0137	9.56999	9.30161	7.84812	adenylate cyclase 6 [Source:HGNC Symbol;Acc:HGNC:237]	chr12:49159980-49182820	NM_015270, NM_020983	XM_011537811, XM_011537810, XM_006719210, XM_005268605	.	.	NP_056085, NP_066193	XP_005268662, XP_006719273	protein_coding	ENSG00000174233	112	237
ADCY7	.	.	.	.	.	1.58371	1.55497	1.57983	2.48911	adenylate cyclase 7 [Source:HGNC Symbol;Acc:HGNC:238]	chr16:50300426-50402845	NM_001114, NM_001286057	XM_017022898, XM_017022895, XM_011522844, XM_011522843, XM_011522842, XM_011522841, XM_011522840, XM_011522839, XM_011522838, XM_011522837, XM_011522836, XM_011522835, XM_005255786, XM_005255779	.	.	NP_001105, NP_001272986	XP_005255836, XP_005255843, XP_011521137, XP_011521138, XP_011521139, XP_011521140, XP_011521141, XP_011521142, XP_011521144, XP_016878384, XP_016878387	protein_coding	ENSG00000121281	113	238
ADCY8	.	.	.	.	.	0	0	0	0	adenylate cyclase 8 [Source:HGNC Symbol;Acc:HGNC:239]	chr8:131792546-132054672	NM_001115	XM_006716501, XM_005250769	.	.	NP_001106	XP_005250826, XP_006716564	protein_coding	ENSG00000155897	114	239
ADCY9	.	.	.	.	.	11.9459	10.9947	11.8865	12.0587	adenylate cyclase 9 [Source:HGNC Symbol;Acc:HGNC:240]	chr16:4012651-4166186	NM_001116	XM_005255079	.	.	NP_001107	XP_005255136	protein_coding	ENSG00000162104	115	240
ADCYAP1	.	.	.	.	.	0	0	0	0	adenylate cyclase activating polypeptide 1 [Source:HGNC Symbol;Acc:HGNC:241]	chr18:904943-912173	NM_001099733, NM_001117	.	.	.	NP_001093203, NP_001108	.	protein_coding	ENSG00000141433	116	241
ADCYAP1R1	.	.	.	.	.	0	0	0	0	ADCYAP receptor type I [Source:HGNC Symbol;Acc:HGNC:242]	chr7:31092075-31151093	NM_001118, NM_001199635, NM_001199636, NM_001199637	XM_011515120, XM_011515119, XM_011515118, XM_011515117, XM_006715645, XM_005249618	.	.	NP_001109, NP_001186564, NP_001186565, NP_001186566	XP_005249675, XP_006715708, XP_016867225, XP_016867226	protein_coding	ENSG00000078549	117	242
ADD1	.	.	.	.	.	32.4223	31.8709	32.7509	34.2445	adducin 1 [Source:HGNC Symbol;Acc:HGNC:243]	chr4:2845583-2931803	NM_001119, NM_001286645, NM_014189, NM_014190, NM_176801	XM_017007710, XM_017007704, XM_005247937, XM_005247936, XM_005247935, XM_005247934, XM_005247933	.	.	NP_001110, NP_001273574, NP_054908, NP_054909, NP_789771	XP_005247990, XP_005247991, XP_005247992, XP_005247993, XP_005247994, XP_016863193, XP_016863195, XP_016863196, XP_016863197, XP_016863198, XP_016863199	protein_coding	ENSG00000087274	118	243
ADD2	.	.	.	.	.	0.0198658	0.0263139	0.0647325	0.0378531	adducin 2 [Source:HGNC Symbol;Acc:HGNC:244]	chr2:70883915-70995344	NM_001185054, NM_001185055, NM_001617, NM_017482, NM_017488	XM_011532503, XM_011532502	.	.	NP_001171983, NP_001171984, NP_001608, NP_059516, NP_059522	XP_011530804, XP_011530805	protein_coding	ENSG00000075340	119	244
ADD3	.	.	.	.	.	18.3123	18.6347	17.2048	13.9736	adducin 3 [Source:HGNC Symbol;Acc:HGNC:245]	chr10:111765561-111895323	NM_001121, NM_016824, NM_019903	XM_011539289, XM_011539288, XM_011539287, XM_006717629, XM_006717628, XM_006717627, XM_006717626, XM_005269535, XM_005269534, XM_005269533, XM_005269531, XM_005269530, XM_005269529	.	.	NP_001112, NP_001307520, NP_001307521, NP_001307522, NP_058432, NP_063968	XP_005269586, XP_005269587, XP_005269588, XP_005269590, XP_005269591, XP_006717689, XP_006717690, XP_006717691, XP_011537589, XP_011537590	protein_coding	ENSG00000148700	120	245
ADGB	.	.	.	.	.	0	0	0	0	androglobin [Source:HGNC Symbol;Acc:HGNC:21212]	chr6:146920100-147136598	NM_024694	XM_017011314, XM_011536134, XM_011536130, XM_011536129, XM_011536128, XM_011536127, XM_011536126, XM_011536125, XM_006715566	.	.	NP_078970	XP_006715629, XP_011534427, XP_011534428, XP_011534429, XP_011534430, XP_011534432, XP_011534436, XP_016866803, XP_016866804	protein_coding	ENSG00000118492	79747	21212
ADGRA1	.	.	.	.	.	0.0160931	0.00748131	0.00865828	0.0227183	adhesion G protein-coupled receptor A1 [Source:HGNC Symbol;Acc:HGNC:13838]	chr10:134884432-134945179	NM_001083909, NM_001291085	XM_005252695	.	.	NP_001077378, NP_001278014	XP_005252752	protein_coding	ENSG00000197177	84435	13838
ADGRA2	.	.	.	.	.	0.17902	0.227909	0.109029	0.104276	adhesion G protein-coupled receptor A2 [Source:HGNC Symbol;Acc:HGNC:17849]	chr8:37654423-37707422	NM_032777	XM_011544483, XM_011544482, XM_011544481	.	.	NP_116166	XP_011542783, XP_011542784, XP_011542785	protein_coding	ENSG00000020181	25960	17849
ADGRA3	.	.	.	.	.	25.5091	24.7278	24.7373	26.3437	adhesion G protein-coupled receptor A3 [Source:HGNC Symbol;Acc:HGNC:13839]	chr4:22388997-22517677	NM_145290	XM_011513810	.	.	NP_660333	.	protein_coding	ENSG00000152990	166647	13839
ADGRB1	.	.	.	.	.	0.0631251	0.0125777	0.014423	0	adhesion G protein-coupled receptor B1 [Source:HGNC Symbol;Acc:HGNC:943]	chr8:143530790-143626370	NM_001702	XM_011517201, XM_011517200, XM_011517199	.	.	NP_001693	XP_011515501	protein_coding	ENSG00000181790	575	943
ADGRB2	.	.	.	.	.	0.0336798	0.0070393	0	0.00810827	adhesion G protein-coupled receptor B2 [Source:HGNC Symbol;Acc:HGNC:944]	chr1:32192717-32229941	NM_001294335, NM_001294336	XM_017001910, XM_017001909, XM_017001905, XM_017001904, XM_017001900, XM_017001899, XM_011541858, XM_011541857, XM_011541856, XM_011541855, XM_011541854, XM_011541853, XM_011541852, XM_011541851, XM_011541850, XM_011541849, XM_011541848	.	.	NP_001281264, NP_001281265	XP_011540150, XP_011540151, XP_011540160, XP_016857388, XP_016857389, XP_016857390, XP_016857391, XP_016857392, XP_016857393, XP_016857394, XP_016857395, XP_016857397, XP_016857398, XP_016857399, XP_016857400	protein_coding	ENSG00000121753	576	944
ADGRB3	.	.	.	.	.	0.00888433	0.00498921	0.00982897	0	adhesion G protein-coupled receptor B3 [Source:HGNC Symbol;Acc:HGNC:945]	chr6:69345258-70099403	NM_001704	XM_011536010, XM_011536009, XM_011536008, XM_006715534, XM_005248752	.	.	NP_001695	XP_005248809, XP_006715597, XP_011534310, XP_011534311, XP_011534312	protein_coding	ENSG00000135298	577	945
ADGRD1	.	.	◎	.	◎	1.87016	2.14135	2.05983	0.841483	adhesion G protein-coupled receptor D1 [Source:HGNC Symbol;Acc:HGNC:19893]	chr12:131438451-131626014	NM_198827	XM_011538208, XM_011538206, XM_011538205, XM_011538204, XM_011538203, XM_005253566	.	.	NP_942122	XP_005253623, XP_011536505, XP_011536506, XP_011536507, XP_011536508, XP_011536510	protein_coding	ENSG00000111452	283383	19893
ADGRD2	.	.	.	.	.	0	0	0	0	adhesion G protein-coupled receptor D2 [Source:HGNC Symbol;Acc:HGNC:18651]	chr9:127214369-127240868	.	.	.	.	.	.	protein_coding	ENSG00000180264	.	18651
ADGRE1	.	.	.	.	.	0	0	0	0	adhesion G protein-coupled receptor E1 [Source:HGNC Symbol;Acc:HGNC:3336]	chr19:6887576-6940470	NM_001256252, NM_001256253, NM_001256254, NM_001256255, NM_001974	XM_011527794, XM_011527793	.	.	NP_001243181, NP_001243182, NP_001243183, NP_001243184, NP_001965	XP_011526096	protein_coding	ENSG00000174837	2015	3336
ADGRE2	.	.	.	.	.	0.0285164	0.00794317	0.0253278	0.0257196	adhesion G protein-coupled receptor E2 [Source:HGNC Symbol;Acc:HGNC:3337]	chr19:14800880-14889349	NM_001271052, NM_013447	XM_011527953, XM_011527952, XM_011527951, XM_011527950, XM_011527949, XM_011527948	.	.	NP_001257981, NP_038475	XP_011526250, XP_011526251, XP_011526253, XP_011526254, XP_011526255, XP_016882215	protein_coding	ENSG00000127507	30817	3337
ADGRE3	.	.	.	.	.	0	0	0	0	adhesion G protein-coupled receptor E3 [Source:HGNC Symbol;Acc:HGNC:23647]	chr19:14729928-14800839	NM_001289158, NM_001289159, NM_032571	XM_011528374, XM_005260118	.	.	NP_001276087, NP_001276088, NP_115960	XP_011526676, XP_016882872	protein_coding	ENSG00000131355	84658	23647
ADGRE5	.	.	.	.	.	2.56908	2.25914	2.31965	4.18879	adhesion G protein-coupled receptor E5 [Source:HGNC Symbol;Acc:HGNC:1711]	chr19:14491967-14519537	NM_001025160, NM_001784, NM_078481	XM_017027547, XM_011528451	.	.	NP_001020331, NP_001775, NP_510966	XP_011526753, XP_016883036	protein_coding	ENSG00000123146	976	1711
ADGRF1	.	.	.	.	.	0	0	0	0.00436365	adhesion G protein-coupled receptor F1 [Source:HGNC Symbol;Acc:HGNC:18990]	chr6:46965439-47010099	NM_025048, NM_153840	XM_017010736, XM_005249005	.	.	NP_079324, NP_722582	XP_005249062, XP_016866225	protein_coding	ENSG00000153292	266977	18990
ADGRF2	.	.	.	.	.	0	0	0.0126539	0.0246782	adhesion G protein-coupled receptor F2 [Source:HGNC Symbol;Acc:HGNC:18991]	chr6:47624171-47689757	NM_153839	.	.	.	NP_722581	.	protein_coding	ENSG00000164393	222611	18991
ADGRF3	.	.	.	.	.	0.513146	0.663289	0.50624	0.448469	adhesion G protein-coupled receptor F3 [Source:HGNC Symbol;Acc:HGNC:18989]	chr2:26531262-26618759	NM_001145168, NM_001145169, NM_153835	XM_011532622	.	.	NP_001138640, NP_001138641, NP_001308900, NP_722577	XP_011530923, XP_011530924, XP_011530925, XP_016858994	protein_coding	ENSG00000173567	165082	18989
ADGRF4	.	.	.	.	.	0.0355423	0	0.00902279	0.0244497	adhesion G protein-coupled receptor F4 [Source:HGNC Symbol;Acc:HGNC:19011]	chr6:47624171-47689757	NM_153838	.	.	.	NP_722580	.	protein_coding	ENSG00000153294	221393	19011
ADGRF5	.	.	.	.	.	0	0	0	0	adhesion G protein-coupled receptor F5 [Source:HGNC Symbol;Acc:HGNC:19030]	chr6:46820248-46922680	NM_001098518, NM_015234	XM_017010423, XM_011514354, XM_011514353, XM_005248895, XM_005248894, XM_005248893, XM_005248892	.	.	NP_001091988, NP_056049	XP_005248949, XP_005248950, XP_005248951, XP_005248952, XP_011512655, XP_011512656, XP_016865908, XP_016865909, XP_016865910, XP_016865912	protein_coding	ENSG00000069122	221395	19030
ADGRG1	.	.	.	.	.	3.87246	3.48673	3.59459	4.30408	adhesion G protein-coupled receptor G1 [Source:HGNC Symbol;Acc:HGNC:4512]	chr16:57653853-57699492	NM_001145770, NM_001145771, NM_001145772, NM_001145773, NM_001145774, NM_001290142, NM_001290143, NM_001290144, NM_005682, NM_201524, NM_201525	XM_017023892, XM_011523468, XM_011523467, XM_011523466, XM_011523465, XM_011523464, XM_011523463, XM_011523462, XM_011523461, XM_006721347, XM_006721346, XM_006721345, XM_006721344, XM_006721343, XM_006721342, XM_006721341, XM_006721340, XM_006721339, XM_006721338, XM_005256255, XM_005256254, XM_005256252, XM_005256251, XM_005256249, XM_005256248, XM_005256247, XM_005256246, XM_005256245, XM_0052…	.	.	NP_001139242, NP_001139243, NP_001139244, NP_001139245, NP_001139246, NP_001277071, NP_001277072, NP_001277073, NP_005673, NP_958932, NP_958933	XP_005256294, XP_005256295, XP_005256296, XP_005256297, XP_005256298, XP_005256299, XP_005256301, XP_005256302, XP_005256303, XP_005256304, XP_005256305, XP_005256306, XP_005256308, XP_005256309, XP_005256311, XP_005256312, XP_006721401, XP_006721402, XP_006721403, XP_006721404, XP_006721405, XP_006721406, XP_006721407, XP_006721408, XP_006721409, XP_006721410, XP_011521763, XP_011521764, XP_0115…	protein_coding	ENSG00000205336	9289	4512
ADGRG2	.	.	.	.	.	0.00646071	0	0	0	adhesion G protein-coupled receptor G2 [Source:HGNC Symbol;Acc:HGNC:4516]	chrX:19007426-19140755	NM_001079858, NM_001079859, NM_001079860, NM_001184833, NM_001184834, NM_001184835, NM_001184836, NM_001184837, NM_005756	XM_011545436, XM_011545435, XM_011545434, XM_011545433, XM_006724455	.	.	NP_001073327, NP_001073328, NP_001073329, NP_001171762, NP_001171763, NP_001171764, NP_001171765, NP_001171766, NP_005747	XP_006724518, XP_011543736, XP_011543737	protein_coding	ENSG00000173698	10149	4516
ADGRG3	.	.	.	.	.	1.36709	1.63984	1.90923	1.83719	adhesion G protein-coupled receptor G3 [Source:HGNC Symbol;Acc:HGNC:13728]	chr16:57702098-57723290	NM_001308360, NM_170776	XM_011522953, XM_011522952, XM_011522951, XM_005255842	.	.	NP_001295289, NP_740746	XP_005255899, XP_011521253, XP_011521254, XP_011521255	protein_coding	ENSG00000182885	222487	13728
ADGRG4	.	.	.	.	.	0	0	0	0	adhesion G protein-coupled receptor G4 [Source:HGNC Symbol;Acc:HGNC:18992]	chrX:135383121-135499047	NM_153834	XM_011531271, XM_011531270, XM_011531269, XM_011531268	.	.	NP_722576	XP_011529570, XP_011529571, XP_011529573	protein_coding	ENSG00000156920	139378	18992
ADGRG5	.	.	.	.	.	0	0	0.0189863	0	adhesion G protein-coupled receptor G5 [Source:HGNC Symbol;Acc:HGNC:19010]	chr16:57576332-57611107	NM_001304376, NM_153837	XM_011522950, XM_011522949, XM_006721169	.	.	NP_001291305, NP_722579	XP_006721232, XP_011521251, XP_011521252	protein_coding	ENSG00000159618	221188	19010
ADGRG6	.	.	.	.	.	136.167	134.883	129.622	93.7948	adhesion G protein-coupled receptor G6 [Source:HGNC Symbol;Acc:HGNC:13841]	chr6:142622990-142767403	NM_001032394, NM_001032395, NM_020455, NM_198569	XM_011535964, XM_006715518, XM_006715517, XM_006715516, XM_005267061	.	.	NP_001027566, NP_001027567, NP_065188, NP_940971	XP_005267118, XP_006715579, XP_006715580, XP_006715581, XP_011534266, XP_016866574	protein_coding	ENSG00000112414	57211	13841
ADGRG7	.	.	.	.	.	0	0.00933881	0.0160703	0.0156627	adhesion G protein-coupled receptor G7 [Source:HGNC Symbol;Acc:HGNC:19241]	chr3:100328432-100414323	NM_001308362, NM_032787	XM_011513245, XM_005247839	.	.	NP_001295291, NP_116176	XP_005247896, XP_011511547	protein_coding	ENSG00000144820	84873	19241
ADGRL1	.	.	.	.	.	0.719232	0.529668	0.709181	0.495319	adhesion G protein-coupled receptor L1 [Source:HGNC Symbol;Acc:HGNC:20973]	chr19:14258554-14316999	NM_001008701, NM_014921	XM_017026479, XM_017026478, XM_011527801, XM_011527800, XM_011527799, XM_011527798, XM_011527797, XM_011527796, XM_005259819, XM_005259818	.	.	NP_001008701, NP_055736	XP_005259875, XP_011526098, XP_011526100, XP_011526103, XP_016881964, XP_016881965, XP_016881966, XP_016881967, XP_016881968, XP_016881969	protein_coding	ENSG00000072071	22859	20973
ADGRL2	.	.	.	.	.	13.0484	13.064	13.5498	13.603	adhesion G protein-coupled receptor L2 [Source:HGNC Symbol;Acc:HGNC:18582]	chr1:81771850-82458106	NM_001297704, NM_001297705, NM_001297706, NM_012302	XM_017000792, XM_017000790, XM_017000786, XM_017000785, XM_017000784, XM_011541096, XM_011541095, XM_011541094, XM_011541093, XM_006710497, XM_006710494, XM_006710493, XM_006710491, XM_006710490, XM_006710489, XM_006710488, XM_006710485, XM_005270673, XM_005270670, XM_005270668, XM_005270667, XM_005270666	.	.	NP_001284633, NP_001284634, NP_001284635, NP_036434	XP_005270723, XP_005270725, XP_005270727, XP_005270730, XP_006710548, XP_006710551, XP_006710552, XP_016856271, XP_016856272, XP_016856273, XP_016856274, XP_016856275, XP_016856276, XP_016856277, XP_016856278, XP_016856279, XP_016856280, XP_016856281, XP_016856286, XP_016856287	protein_coding	ENSG00000117114	23266	18582
ADGRL3	.	.	.	.	.	0.00491905	0.00509524	0.00524446	0.0046516	adhesion G protein-coupled receptor L3 [Source:HGNC Symbol;Acc:HGNC:20974]	chr4:62066975-62944053	NM_001322246, NM_015236	XM_017007942, XM_017007940, XM_011531793, XM_011531792, XM_011531791, XM_011531790, XM_011531789, XM_011531788, XM_011531787, XM_011531786, XM_011531785, XM_011531784	.	.	NP_001309175, NP_001309331, NP_056051	XP_011530088, XP_011530090, XP_011530092, XP_011530093, XP_011530094, XP_011530095, XP_016863418, XP_016863419, XP_016863420, XP_016863421, XP_016863422, XP_016863423, XP_016863424, XP_016863425, XP_016863426, XP_016863427, XP_016863428, XP_016863429, XP_016863430, XP_016863431	protein_coding	ENSG00000150471	23284	20974
ADGRL4	.	.	.	.	.	0	0	0	0	adhesion G protein-coupled receptor L4 [Source:HGNC Symbol;Acc:HGNC:20822]	chr1:79355448-79472403	NM_022159	.	.	.	NP_071442	.	protein_coding	ENSG00000162618	64123	20822
ADGRV1	.	.	.	.	.	0.313123	0.366869	0.225203	0.0959448	adhesion G protein-coupled receptor V1 [Source:HGNC Symbol;Acc:HGNC:17416]	chr5:89854616-90460038	NM_032119	XM_017009969, XM_017009967, XM_017009965, XM_017009964, XM_017009963, XM_011543677, XM_011543676, XM_011543675	.	.	NP_115495	XP_016865452, XP_016865453, XP_016865454, XP_016865456, XP_016865458	protein_coding	ENSG00000164199	84059	17416
ADH1A	.	.	.	.	.	0	0	0.0202985	0	alcohol dehydrogenase 1A (class I), alpha polypeptide [Source:HGNC Symbol;Acc:HGNC:249]	chr4:100197523-100212185	NM_000667	.	.	.	NP_000658	.	protein_coding	ENSG00000187758	124	249
ADH1B	.	.	.	.	.	0.0165384	0	0.0253262	0	alcohol dehydrogenase 1B (class I), beta polypeptide [Source:HGNC Symbol;Acc:HGNC:250]	chr4:100226120-100242558	NM_000668, NM_001286650	.	.	.	NP_000659, NP_001273579	.	protein_coding	ENSG00000196616	125	250
ADH1C	.	.	.	.	.	0.0161969	0	0.01794	0	alcohol dehydrogenase 1C (class I), gamma polypeptide [Source:HGNC Symbol;Acc:HGNC:251]	chr4:100257648-100274184	NM_000669	XM_011531589, XM_011531588	.	.	NP_000660	XP_011529890, XP_011529891	protein_coding	ENSG00000248144	126	251
ADH4	.	.	◎	.	◎	11.4112	12.4146	10.9918	5.68628	alcohol dehydrogenase 4 (class II), pi polypeptide [Source:HGNC Symbol;Acc:HGNC:252]	chr4:100044807-100065448	NM_000670, NM_001306171, NM_001306172	XM_011531591, XM_011531590	.	.	NP_000661, NP_001293100, NP_001293101	XP_011529892, XP_011529893, XP_016863202, XP_016863203, XP_016863204	protein_coding	ENSG00000198099	127	252
ADH5	.	.	.	.	.	176.179	177.045	170.264	126.477	alcohol dehydrogenase 5 (class III), chi polypeptide [Source:HGNC Symbol;Acc:HGNC:253]	chr4:99992128-100009902	NM_000671	.	.	.	NP_000662	.	protein_coding	ENSG00000197894	128	253
ADH6	.	.	◎	.	◎	36.5628	36.0132	30.3041	13.2211	alcohol dehydrogenase 6 (class V) [Source:HGNC Symbol;Acc:HGNC:255]	chr4:100123794-100140694	NM_000672, NM_001102470	XM_005262731	.	.	NP_000663, NP_001095940	XP_005262788	protein_coding	ENSG00000172955	130	255
ADH7	.	.	.	.	.	0	0	0	0	alcohol dehydrogenase 7 (class IV), mu or sigma polypeptide [Source:HGNC Symbol;Acc:HGNC:256]	chr4:100333417-100356894	NM_000673, NM_001166504	.	.	.	NP_000664, NP_001159976	.	protein_coding	ENSG00000196344	131	256
ADHFE1	.	.	.	.	.	1.02814	1.12856	1.01978	0.618331	alcohol dehydrogenase, iron containing 1 [Source:HGNC Symbol;Acc:HGNC:16354]	chr8:67344720-67381142	NM_144650	.	.	.	NP_653251	.	protein_coding	ENSG00000147576	137872	16354
ADI1	.	.	.	.	.	42.7315	43.0159	42.1184	44.4981	acireductone dioxygenase 1 [Source:HGNC Symbol;Acc:HGNC:30576]	chr2:3501131-3523507	NM_001306077, NM_018269	XM_005264696	.	.	NP_001293006, NP_060739	XP_005264753	protein_coding	ENSG00000182551	55256	30576
ADIG	.	.	.	.	.	0.0980766	0.259177	0.0486584	0.0430238	adipogenin [Source:HGNC Symbol;Acc:HGNC:28606]	chr20:37209837-37217104	NM_001018082	.	.	.	NP_001018092	.	protein_coding	ENSG00000182035	149685	28606
ADIPOQ	.	.	.	.	.	0	0.0128412	0	0	adiponectin, C1Q and collagen domain containing [Source:HGNC Symbol;Acc:HGNC:13633]	chr3:186560478-186576252	NM_001177800, NM_004797	XM_011513324	.	.	NP_001171271, NP_004788	XP_011511626	protein_coding	ENSG00000181092	9370	13633
ADIPOR1	.	.	.	.	.	57.2692	58.3512	56.0144	56.7339	adiponectin receptor 1 [Source:HGNC Symbol;Acc:HGNC:24040]	chr1:202909950-202927517	NM_001290553, NM_001290557, NM_001290629, NM_015999	.	.	.	NP_001277482, NP_001277486, NP_001277558, NP_057083	.	protein_coding	ENSG00000159346	51094	24040
ADIPOR2	.	.	.	.	.	35.3841	35.1598	34.7973	32.4575	adiponectin receptor 2 [Source:HGNC Symbol;Acc:HGNC:24041]	chr12:1800192-1897844	NM_024551	XM_011521024, XM_006719018, XM_005253789	.	.	NP_078827	XP_005253846, XP_006719081, XP_011519326	protein_coding	ENSG00000006831	79602	24041
ADIRF	.	.	.	.	.	0.165242	0.18858	0.131528	0.0744367	adipogenesis regulatory factor [Source:HGNC Symbol;Acc:HGNC:24043]	chr10:88727948-88730672	NM_006829	.	.	.	NP_006820	.	protein_coding	ENSG00000148671	10974	24043
ADK	.	.	.	.	.	71.0333	66.5894	71.6719	69.4668	adenosine kinase [Source:HGNC Symbol;Acc:HGNC:257]	chr10:75910942-76469061	NM_001123, NM_001202449, NM_001202450, NM_006721	XM_011539297	.	.	NP_001114, NP_001189378, NP_001189379, NP_006712	XP_016871190	protein_coding	ENSG00000156110	132	257
ADM	.	.	.	.	.	25.3772	25.4509	26.8487	41.7136	adrenomedullin [Source:HGNC Symbol;Acc:HGNC:259]	chr11:10326226-10328944	NM_001124	.	.	.	NP_001115	.	protein_coding	ENSG00000148926	133	259
ADM2	.	.	.	.	.	3.5544	3.78482	4.14536	5.40078	adrenomedullin 2 [Source:HGNC Symbol;Acc:HGNC:28898]	chr22:50919984-50924869	NM_001253845, NM_024866	XM_017028940	.	.	NP_001240774, NP_079142	XP_016884429	protein_coding	ENSG00000128165	79924	28898
ADM5	.	.	.	.	.	3.19972	3.25195	3.27412	2.98009	adrenomedullin 5 (putative) [Source:HGNC Symbol;Acc:HGNC:27293]	chr19:50191920-50193832	NM_001101340	.	.	.	NP_001094810	.	protein_coding	ENSG00000224420	199800	27293
ADNP	.	.	.	.	.	22.5707	22.4364	22.5267	22.2131	activity dependent neuroprotector homeobox [Source:HGNC Symbol;Acc:HGNC:15766]	chr20:49505455-49547777	NM_001282531, NM_001282532, NM_015339, NM_181442	XM_017027759, XM_011528748, XM_011528747	.	.	NP_001269460, NP_001269461, NP_056154, NP_852107	XP_011527049, XP_011527050, XP_016883246, XP_016883247, XP_016883248	protein_coding	ENSG00000101126	23394	15766
ADNP2	.	.	.	.	.	12.3906	12.2914	11.7895	13.1686	ADNP homeobox 2 [Source:HGNC Symbol;Acc:HGNC:23803]	chr18:77866914-77898234	NM_014913	XM_005266656	.	.	NP_055728	XP_005266713, XP_011524185	protein_coding	ENSG00000101544	22850	23803
ADO	.	.	.	.	.	11.1886	11.3608	10.7018	11.9148	2-aminoethanethiol dioxygenase [Source:HGNC Symbol;Acc:HGNC:23506]	chr10:64564616-64568243	NM_032804	.	.	.	NP_116193	.	protein_coding	ENSG00000181915	84890	23506
ADORA1	.	.	.	.	.	0.112877	0.0261403	0.087126	0.0140496	adenosine A1 receptor [Source:HGNC Symbol;Acc:HGNC:262]	chr1:203059781-203136533	NM_000674, NM_001048230	XM_011509204, XM_011509203, XM_005244902, XM_005244901	.	.	NP_000665, NP_001041695	XP_005244958, XP_005244959, XP_011507505, XP_011507506	protein_coding	ENSG00000163485	134	262
ADORA2A	.	.	.	.	.	2.9544	2.67019	2.64971	3.20526	adenosine A2a receptor [Source:HGNC Symbol;Acc:HGNC:263]	chr22:24819564-24838328	NM_000675, NM_001278497, NM_001278498, NM_001278499, NM_001278500	.	.	.	NP_000666, NP_001265426, NP_001265427, NP_001265428, NP_001265429	.	protein_coding	ENSG00000128271	135	263
ADORA2B	.	.	.	.	.	10.312	9.84344	9.85627	12.3975	adenosine A2b receptor [Source:HGNC Symbol;Acc:HGNC:264]	chr17:15848230-15879060	NM_000676	.	.	.	NP_000667	.	protein_coding	ENSG00000170425	136	264
ADPGK	.	.	.	.	.	29.7242	28.9069	30.2616	29.5641	ADP dependent glucokinase [Source:HGNC Symbol;Acc:HGNC:25250]	chr15:73043709-73076126	NM_031284	XM_006720713, XM_006720712	.	.	NP_112574	XP_006720775, XP_006720776	protein_coding	ENSG00000159322	83440	25250
ADPRH	.	.	.	.	.	0.0970272	0.0838946	0.101684	0.0444461	ADP-ribosylarginine hydrolase [Source:HGNC Symbol;Acc:HGNC:269]	chr3:119298114-119308792	NM_001125, NM_001291949	XM_011512438	.	.	NP_001116, NP_001278878	XP_011510740	protein_coding	ENSG00000144843	141	269
ADPRHL1	.	.	.	.	.	0.203478	0.170275	0.15706	0.190265	ADP-ribosylhydrolase like 1 [Source:HGNC Symbol;Acc:HGNC:21303]	chr13:114053924-114107839	NM_138430, NM_199162	.	.	.	NP_612439, NP_954631	.	protein_coding	ENSG00000153531	113622	21303
ADPRHL2	.	.	.	.	.	18.9545	17.5598	18.375	18.4384	ADP-ribosylhydrolase like 2 [Source:HGNC Symbol;Acc:HGNC:21304]	chr1:36554475-36559533	NM_017825	.	.	.	NP_060295	.	protein_coding	ENSG00000116863	54936	21304
ADPRM	.	.	.	.	.	5.73563	6.79178	6.35594	6.60599	ADP-ribose/CDP-alcohol diphosphatase, manganese dependent [Source:HGNC Symbol;Acc:HGNC:30925]	chr17:10600910-10614550	NM_020233	XM_005256738	.	.	NP_064618	XP_005256795	protein_coding	ENSG00000170222	56985	30925
ADRA1A	.	.	.	.	.	0	0	0	0	adrenoceptor alpha 1A [Source:HGNC Symbol;Acc:HGNC:277]	chr8:26605666-26724790	NM_000680, NM_033302, NM_033303, NM_033304	XM_006716293, XM_006716292, XM_005273414	.	.	NP_000671, NP_001309433, NP_150645, NP_150646, NP_150647	XP_005273471, XP_006716355, XP_006716356, XP_011542713, XP_016868583, XP_016868584, XP_016868585	protein_coding	ENSG00000120907	148	277
ADRA1B	.	.	.	.	.	0.0445767	0	0	0	adrenoceptor alpha 1B [Source:HGNC Symbol;Acc:HGNC:278]	chr5:159343789-159399551	NM_000679	.	.	.	NP_000670	.	protein_coding	ENSG00000170214	147	278
ADRA1D	.	.	.	.	.	0.284669	0.226537	0.293032	0.589509	adrenoceptor alpha 1D [Source:HGNC Symbol;Acc:HGNC:280]	chr20:4201277-4229721	NM_000678	.	.	.	NP_000669	.	protein_coding	ENSG00000171873	146	280
ADRA2A	.	.	.	.	.	0.0264398	0.0500075	0.0142103	0	adrenoceptor alpha 2A [Source:HGNC Symbol;Acc:HGNC:281]	chr10:112836920-112840665	NM_000681	.	.	.	NP_000672	.	protein_coding	ENSG00000150594	150	281
ADRA2B	.	.	.	.	.	0	0	0.0117302	0	adrenoceptor alpha 2B [Source:HGNC Symbol;Acc:HGNC:282]	chr2:96778622-96781984	NM_000682	.	.	.	NP_000673	.	protein_coding	ENSG00000274286	151	282
ADRA2C	.	.	.	.	.	39.8128	44.4018	41.7577	34.7483	adrenoceptor alpha 2C [Source:HGNC Symbol;Acc:HGNC:283]	chr4:3768074-3770253	NM_000683	.	.	.	NP_000674	.	protein_coding	ENSG00000184160	152	283
ADRB1	.	.	.	.	.	0	0	0	0	adrenoceptor beta 1 [Source:HGNC Symbol;Acc:HGNC:285]	chr10:115803814-115806667	NM_000684	.	.	.	NP_000675	.	protein_coding	ENSG00000043591	153	285
ADRB2	.	.	.	.	.	0	0	0.011017	0	adrenoceptor beta 2 [Source:HGNC Symbol;Acc:HGNC:286]	chr5:148204807-148208250	NM_000024	.	.	.	NP_000015	.	protein_coding	ENSG00000169252	154	286
ADRB3	.	.	.	.	.	0	0	0	0	adrenoceptor beta 3 [Source:HGNC Symbol;Acc:HGNC:288]	chr8:37820508-37824483	NM_000025	.	.	.	NP_000016	.	protein_coding	ENSG00000188778	155	288
ADRM1	.	.	.	.	.	89.8197	93.2744	95.8802	139.715	adhesion regulating molecule 1 [Source:HGNC Symbol;Acc:HGNC:15759]	chr20:60877148-60883918	NM_001281437, NM_001281438, NM_007002, NM_175573	XM_017027603, XM_011528503, XM_011528502, XM_005260257	.	.	NP_001268366, NP_001268367, NP_008933, NP_783163	XP_005260314, XP_011526804, XP_011526805, XP_016883091, XP_016883092, XP_016883093, XP_016883095, XP_016883096	protein_coding	ENSG00000130706	11047	15759
ADSL	.	.	.	.	.	61.6377	63.5587	65.2589	57.421	adenylosuccinate lyase [Source:HGNC Symbol;Acc:HGNC:291]	chr22:40742506-40763008	NM_000026, NM_001123378	XM_011529980, XM_011529979, XM_011529978, XM_011529977, XM_011529976	.	.	NP_000017, NP_001116850	XP_011528279, XP_011528281, XP_011528282, XP_016884125, XP_016884126	protein_coding	ENSG00000239900	158	291
ADSS	.	.	.	.	.	21.1673	22.2874	22.1088	21.8078	adenylosuccinate synthase [Source:HGNC Symbol;Acc:HGNC:292]	chr1:244571795-244615436	NM_001126	XM_011544109, XM_011544108	.	.	NP_001117	XP_011542410	protein_coding	ENSG00000035687	159	292
ADSSL1	.	.	.	.	.	5.52621	6.58288	5.84163	4.00292	adenylosuccinate synthase like 1 [Source:HGNC Symbol;Acc:HGNC:20093]	chr14:105190522-105213647	NM_001320424, NM_152328, NM_199165	XM_011536415, XM_011536414, XM_011536412, XM_006720026	.	.	NP_001307353, NP_689541, NP_954634	XP_006720089, XP_011534714, XP_011534716	protein_coding	ENSG00000185100	122622	20093
ADTRP	.	.	.	.	.	0	0	0	0	androgen dependent TFPI regulating protein [Source:HGNC Symbol;Acc:HGNC:21214]	chr6:11713756-11779403	NM_001143948, NM_032744	XM_011514959, XM_011514958, XM_005249454	.	.	NP_001137420, NP_116133	XP_005249511, XP_011513260, XP_011513261, XP_016866866	protein_coding	ENSG00000111863	84830	21214
AEBP1	.	.	.	.	.	0.420823	0.709708	0.329859	0.119699	AE binding protein 1 [Source:HGNC Symbol;Acc:HGNC:303]	chr7:44143959-44154161	NM_001129	XM_011515162	NR_039792	.	NP_001120	XP_011513464	protein_coding	ENSG00000106624	100616346	303
AEBP2	.	.	.	.	.	12.6071	12.5902	13.9445	12.7975	AE binding protein 2 [Source:HGNC Symbol;Acc:HGNC:24051]	chr12:19556999-19675173	NM_001114176, NM_001267043, NM_153207	XM_006719031	.	.	NP_001107648, NP_001253972, NP_694939	XP_006719094, XP_016874295	protein_coding	ENSG00000139154	121536	24051
AEN	.	.	.	.	.	35.4101	34.8743	35.3703	42.1978	apoptosis enhancing nuclease [Source:HGNC Symbol;Acc:HGNC:25722]	chr15:89164526-89175513	NM_022767	XM_011521905, XM_006720645, XM_005254967, XM_005254966	.	.	NP_073604	XP_005255023, XP_005255024, XP_006720708, XP_011520207, XP_016877978	protein_coding	ENSG00000181026	64782	25722
AES	.	.	.	.	.	81.1636	81.1849	80.9267	70.2239	amino-terminal enhancer of split [Source:HGNC Symbol;Acc:HGNC:307]	chr19:3052907-3063105	NM_001130, NM_198969, NM_198970	XM_011527745, XM_006722664	.	.	NP_001121, NP_945320, NP_945321	XP_006722727	protein_coding	ENSG00000104964	166	307
AF011889.5	.	.	.	.	.	0.344094	0.308146	0.464254	0.313493	.	chrX:148558520-148615470	.	.	.	.	.	.	protein_coding	ENSG00000241489	.	.
AF131215.5	.	.	.	.	.	0	0	0	0	.	chr8:10754032-11058875	.	.	.	.	.	.	protein_coding	ENSG00000215346	.	.
AF165138.7	.	.	.	.	.	0	0.0751514	0	0	.	chr21:15966040-16031142	NM_001256579	.	.	.	NP_001243508	.	protein_coding	ENSG00000243440	.	.
AFAP1	.	.	.	.	.	2.08189	1.99753	2.00285	2.42064	actin filament associated protein 1 [Source:HGNC Symbol;Acc:HGNC:24017]	chr4:7760440-7941653	NM_001134647, NM_198595	XM_011513545, XM_011513544, XM_006713909, XM_006713908	.	.	NP_001128119, NP_940997	XP_006713972, XP_011511846, XP_016864024	protein_coding	ENSG00000196526	60312	24017
AFAP1L1	.	.	.	.	.	0.248305	0.233955	0.20491	0.213832	actin filament associated protein 1 like 1 [Source:HGNC Symbol;Acc:HGNC:26714]	chr5:148651433-148721365	NM_001146337, NM_152406	XM_005268373	.	.	NP_001139809, NP_689619	XP_016864525	protein_coding	ENSG00000157510	134265	26714
AFAP1L2	.	.	.	.	.	0	0	0	0	actin filament associated protein 1 like 2 [Source:HGNC Symbol;Acc:HGNC:25901]	chr10:116054582-116164515	NM_001001936, NM_001287824, NM_032550	XM_017016826, XM_017016825, XM_017016817, XM_017016816, XM_017016813, XM_017016812, XM_017016811, XM_017016810, XM_017016807, XM_011540290, XM_011540289, XM_011540285, XM_011540284, XM_011540282, XM_005270241, XM_005270237, XM_005270233	.	.	NP_001001936, NP_001274753, NP_115939	XP_005270290, XP_005270294, XP_005270298, XP_011538588, XP_011538591, XP_011538592, XP_016872293, XP_016872296, XP_016872299, XP_016872300, XP_016872301, XP_016872302, XP_016872305, XP_016872306, XP_016872314, XP_016872315	protein_coding	ENSG00000169129	84632	25901
AFF1	.	.	.	.	.	10.0157	9.25678	9.3619	11.6719	AF4/FMR2 family member 1 [Source:HGNC Symbol;Acc:HGNC:7135]	chr4:87856153-88062206	NM_001166693, NM_001313959, NM_005935	XM_011531974, XM_011531973, XM_005263013, XM_005263012, XM_005263011, XM_005263009, XM_005263007	.	.	NP_001160165, NP_001300888, NP_005926	XP_005263064, XP_005263066, XP_005263068, XP_005263070, XP_011530275	protein_coding	ENSG00000172493	4299	7135
AFF2	.	.	.	.	.	0	0	0	0.00306215	AF4/FMR2 family member 2 [Source:HGNC Symbol;Acc:HGNC:3776]	chrX:147582138-148082193	NM_001169122, NM_001169123, NM_001169124, NM_001169125, NM_001170628, NM_002025	.	.	.	NP_001162593, NP_001162594, NP_001162595, NP_001162596, NP_001164099, NP_002016	.	protein_coding	ENSG00000155966	2334	3776
AFF3	.	.	.	.	.	0	0	0	0	AF4/FMR2 family member 3 [Source:HGNC Symbol;Acc:HGNC:6473]	chr2:100161880-100759037	NM_001025108, NM_002285	XM_011511177, XM_011511176, XM_011511175, XM_011511174, XM_011511173, XM_011511172, XM_011511171, XM_011511170, XM_011511169, XM_005263943	.	.	NP_001020279, NP_002276	XP_005264000, XP_011509471, XP_011509472, XP_011509473, XP_011509474, XP_011509475, XP_011509476, XP_011509477, XP_011509478, XP_011509479	protein_coding	ENSG00000144218	3899	6473
AFF4	.	.	.	.	.	13.077	12.6792	12.8206	16.137	AF4/FMR2 family member 4 [Source:HGNC Symbol;Acc:HGNC:17869]	chr5:132211070-132299326	NM_014423	XM_006714587, XM_005271963	.	.	NP_055238	XP_005272020, XP_006714650	protein_coding	ENSG00000072364	27125	17869
AFG3L2	.	.	.	.	.	32.2647	30.738	31.1259	35.9438	AFG3 like matrix AAA peptidase subunit 2 [Source:HGNC Symbol;Acc:HGNC:315]	chr18:12308057-12377313	NM_006796	XM_011525601	.	.	NP_006787	XP_011523903	protein_coding	ENSG00000141385	10939	315
AFM	.	.	.	.	.	0.0771618	0.177656	0.0822984	0.0256646	afamin [Source:HGNC Symbol;Acc:HGNC:316]	chr4:74347399-74369718	NM_001133	.	.	.	NP_001124	.	protein_coding	ENSG00000079557	173	316
AFMID	.	.	.	.	.	133.452	134.013	135.436	103.25	arylformamidase [Source:HGNC Symbol;Acc:HGNC:20910]	chr17:76183397-76203782	NM_001010982, NM_001145526	XM_011524333, XM_011524328, XM_011524327, XM_011524326	.	.	NP_001010982, NP_001138998	XP_011522628, XP_011522629, XP_011522630, XP_011522635	protein_coding	ENSG00000183077	125061	20910
AFP	.	.	.	.	.	4990.46	5023.95	4789.16	2700.46	alpha fetoprotein [Source:HGNC Symbol;Acc:HGNC:317]	chr4:74301879-74321891	NM_001134	XM_011531704	.	.	NP_001125	.	protein_coding	ENSG00000081051	174	317
AFTPH	.	.	.	.	.	20.42	20.7897	18.4009	19.0142	aftiphilin [Source:HGNC Symbol;Acc:HGNC:25951]	chr2:64751438-64820139	NM_001002243, NM_017657, NM_203437	XM_005264380	.	.	NP_001002243, NP_060127, NP_982261	XP_005264437	protein_coding	ENSG00000119844	54812	25951
AGA	.	.	.	.	.	11.8275	12.5189	12.0514	10.9194	aspartylglucosaminidase [Source:HGNC Symbol;Acc:HGNC:318]	chr4:178351923-178363657	NM_000027, NM_001171988	.	.	.	NP_000018, NP_001165459	.	protein_coding	ENSG00000038002	175	318
AGAP1	.	.	.	.	.	15.6286	16.1077	16.3283	19.1758	ArfGAP with GTPase domain, ankyrin repeat and PH domain 1 [Source:HGNC Symbol;Acc:HGNC:16922]	chr2:236402732-237040444	NM_001037131, NM_001244888, NM_014914	XM_011510549, XM_011510548, XM_011510547, XM_006712239, XM_006712237, XM_006712235, XM_006712234, XM_005246059	.	.	NP_001032208, NP_001231817, NP_055729	XP_005246116, XP_006712297, XP_006712298, XP_006712300, XP_006712302, XP_011508849, XP_011508850, XP_011508851	protein_coding	ENSG00000157985	116987	16922
AGAP10	.	.	.	.	.	0.0100588	0.025525	0.0221206	0.00527054	ArfGAP with GTPase domain, ankyrin repeat and PH domain 9 [Source:HGNC Symbol;Acc:HGNC:23463]	chr10:47191843-47239738	NM_001190810	.	.	.	NP_001177739	.	protein_coding	ENSG00000204172	642517	23463
AGAP2	.	.	.	.	.	0.293966	0.184431	0.185117	0.171542	ArfGAP with GTPase domain, ankyrin repeat and PH domain 2 [Source:HGNC Symbol;Acc:HGNC:16921]	chr12:58117543-58135940	NM_001122772, NM_014770	XM_005268626, XM_005268625	.	.	NP_001116244, NP_055585	XP_005268682, XP_005268683, XP_016874261	protein_coding	ENSG00000135439	116986	16921
AGAP3	.	.	.	.	.	20.6364	21.4911	20.507	24.6231	ArfGAP with GTPase domain, ankyrin repeat and PH domain 3 [Source:HGNC Symbol;Acc:HGNC:16923]	chr7:150782953-150841523	NM_001042535, NM_001281300, NM_001308305, NM_031946	XM_017011734, XM_011515780, XM_005249942	.	.	NP_001036000, NP_001268229, NP_001295233, NP_001295234, NP_114152	XP_005249999, XP_011514082, XP_016867223	protein_coding	ENSG00000133612	116988	16923
AGAP4	.	.	.	.	.	1.01624	0.879421	0.777735	0.783388	ArfGAP with GTPase domain, ankyrin repeat and PH domain 4 [Source:HGNC Symbol;Acc:HGNC:23459]	chr10:46321041-46343205	NM_001276343, NM_133446	XM_006717622, XM_006717621, XM_005271800	.	.	NP_001263272, NP_597703	XP_016871153, XP_016871154, XP_016871155, XP_016871156	protein_coding	ENSG00000188234	119016	23459
AGAP5	.	.	.	.	.	1.45628	1.68669	1.39439	1.1507	ArfGAP with GTPase domain, ankyrin repeat and PH domain 5 [Source:HGNC Symbol;Acc:HGNC:23467]	chr10:75434042-75457917	NM_001144000	.	.	.	NP_001137472	XP_016854942	protein_coding	ENSG00000172650	729092	23467
AGAP6	.	.	.	.	.	5.50284	5.6364	5.37748	6.37316	ArfGAP with GTPase domain, ankyrin repeat and PH domain 6 [Source:HGNC Symbol;Acc:HGNC:23466]	chr10:51741949-51770259	NM_001077665, NM_001291379	XM_017016270, XM_011539815, XM_011539812, XM_011539811	.	.	NP_001071133, NP_001278308	XP_011538117, XP_016871757, XP_016871758, XP_016871759, XP_016871760, XP_016871761	protein_coding	ENSG00000204149	414189	23466
AGAP8	.	.	.	.	.	1.00551	0.805019	0.925742	0.754819	ArfGAP with GTPase domain, ankyrin repeat and PH domain 8 [Source:HGNC Symbol;Acc:23464]	chr10:51224680-51371321	NM_001276344, NM_001276343, NM_001077686	XM_005277650	.	.	NP_001263273, NP_001263272, NP_001263272, NP_001263272, NP_001071154	XP_005277707, XP_005271859, XP_005270175	protein_coding	ENSG00000174194	119016	23464
AGAP9	.	.	.	.	.	0.171743	0.178042	0.261843	0.085761	ArfGAP with GTPase domain, ankyrin repeat and PH domain 9 [Source:HGNC Symbol;Acc:HGNC:23463]	chr10:48189611-48237508	NM_001190810	.	.	.	NP_001177739	.	protein_coding	ENSG00000204172	642517	23463
AGBL1	.	.	.	.	.	0	0	0	0	Cytosolic carboxypeptidase 4 [Source:UniProtKB/Swiss-Prot;Acc:Q96MI9]	chr15:86623203-87572283	NM_152336	XM_011521227, XM_011521226	.	.	.	XP_011519528, XP_011519529, XP_016877407	protein_coding	ENSG00000273540	123624	.
AGBL2	.	.	.	.	.	0.602683	0.528812	0.554081	0.390174	ATP/GTP binding protein like 2 [Source:HGNC Symbol;Acc:HGNC:26296]	chr11:47681142-47736921	NM_024783	XM_011520382, XM_011520379, XM_011520376, XM_011520375, XM_011520374, XM_011520373, XM_011520372, XM_006718328, XM_006718327, XM_005253140, XM_005253139, XM_005253138	.	XR_428852	NP_079059	XP_005253195, XP_005253196, XP_005253197, XP_006718390, XP_006718391, XP_011518674, XP_011518675, XP_011518676, XP_011518677, XP_011518678, XP_011518681, XP_011518684, XP_016873820	protein_coding	ENSG00000165923	79841	26296
AGBL3	.	.	.	.	.	0.267913	0.259879	0.256006	0.169544	ATP/GTP binding protein like 3 [Source:HGNC Symbol;Acc:HGNC:27981]	chr7:134671258-134832715	NM_178563	XM_017012138	.	.	NP_848658	XP_016867625, XP_016867626, XP_016867627	protein_coding	ENSG00000146856	340351	27981
AGBL4	.	.	.	.	.	0	0.0454075	0.085367	0.0390829	ATP/GTP binding protein like 4 [Source:HGNC Symbol;Acc:HGNC:25892]	chr1:48998526-50489585	NM_032785	XM_011542309, XM_011542308, XM_006710986	.	.	NP_001310502, NP_001310503, NP_001310504, NP_116174	XP_011540610, XP_016858084, XP_016858085, XP_016858086	protein_coding	ENSG00000186094	84871	25892
AGBL5	.	.	.	.	.	23.5705	24.1052	23.3987	18.608	ATP/GTP binding protein like 5 [Source:HGNC Symbol;Acc:HGNC:26147]	chr2:27274545-27294641	NM_001035507, NM_021831	XM_011533013, XM_011533012, XM_011533011, XM_006712058, XM_005264477	.	.	NP_001030584, NP_068603	XP_005264534, XP_011531313, XP_011531314, XP_011531315	protein_coding	ENSG00000084693	60509	26147
AGER	.	.	.	.	.	4.63854	4.50475	3.74744	2.42526	advanced glycosylation end-product specific receptor [Source:HGNC Symbol;Acc:HGNC:320]	chr6:32148744-32152101	NM_001136, NM_001206929, NM_001206932, NM_001206934, NM_001206936, NM_001206940, NM_001206954, NM_001206966, NM_172197	.	.	.	NP_001127, NP_001193858, NP_001193861, NP_001193863, NP_001193865, NP_001193869, NP_001193883, NP_001193895, NP_751947	.	protein_coding	ENSG00000204305	177	320
AGFG1	.	.	.	.	.	42.7992	38.8636	40.7801	50.3135	ArfGAP with FG repeats 1 [Source:HGNC Symbol;Acc:HGNC:5175]	chr2:228336867-228425930	NM_001135187, NM_001135188, NM_001135189, NM_004504	XM_011511072, XM_006712480, XM_006712479, XM_006712478, XM_005246516	.	.	NP_001128659, NP_001128660, NP_001128661, NP_004495	XP_005246573, XP_006712541, XP_006712542, XP_006712543	protein_coding	ENSG00000173744	3267	5175
AGFG2	.	.	.	.	.	51.9455	51.9805	51.2801	44.0241	ArfGAP with FG repeats 2 [Source:HGNC Symbol;Acc:HGNC:5177]	chr7:100136847-100165842	NM_006076	XM_017012112, XM_005250306	.	.	NP_006067	XP_005250363, XP_016867601	protein_coding	ENSG00000106351	3268	5177
AGGF1	.	.	.	.	.	8.68979	8.64643	8.99686	7.60025	angiogenic factor with G-patch and FHA domains 1 [Source:HGNC Symbol;Acc:HGNC:24684]	chr5:76326209-76361059	NM_018046	.	.	.	NP_060516	.	protein_coding	ENSG00000164252	55109	24684
AGK	.	.	.	.	.	13.3599	12.4891	13.7727	13.4378	acylglycerol kinase [Source:HGNC Symbol;Acc:HGNC:21869]	chr7:141250988-141355044	NM_018238	XM_011516397	.	.	NP_060708	XP_011514699	protein_coding	ENSG00000006530	55750	21869
AGL	.	.	.	.	.	6.96947	6.81567	6.68822	6.17679	amylo-alpha-1, 6-glucosidase, 4-alpha-glucanotransferase [Source:HGNC Symbol;Acc:HGNC:321]	chr1:100315639-100389579	NM_000028, NM_000642, NM_000643, NM_000644, NM_000646	XM_005270557	.	.	NP_000019, NP_000633, NP_000634, NP_000635, NP_000637	XP_005270614	protein_coding	ENSG00000162688	178	321
AGMAT	.	.	.	.	.	66.9124	67.6668	66.2095	51.2901	agmatinase [Source:HGNC Symbol;Acc:HGNC:18407]	chr1:15853307-15911605	NM_024758	.	.	.	NP_079034	.	protein_coding	ENSG00000116771	79814	18407
AGMO	.	.	.	.	.	0	0.0505456	0.0147934	0	alkylglycerol monooxygenase [Source:HGNC Symbol;Acc:HGNC:33784]	chr7:15239942-15601640	NM_001004320	XM_011515402, XM_006715731, XM_006715730	.	.	NP_001004320	XP_006715793, XP_006715794, XP_011513704, XP_016867693	protein_coding	ENSG00000187546	392636	33784
AGO1	.	.	.	.	.	4.54878	4.43043	4.36845	4.20415	argonaute 1, RISC catalytic component [Source:HGNC Symbol;Acc:HGNC:3262]	chr1:36335408-36396129	NM_012199	XM_011541239, XM_011541238, XM_011541237, XM_011541236	.	.	NP_001304051, NP_001304052, NP_036331	XP_011539538, XP_011539540, XP_016856505, XP_016856506	protein_coding	ENSG00000092847	26523	3262
AGO2	.	.	.	.	.	7.6322	7.46902	7.95162	11.0505	argonaute 2, RISC catalytic component [Source:HGNC Symbol;Acc:HGNC:3263]	chr8:141530254-141645718	NM_001164623, NM_012154	XM_017013317, XM_011516968, XM_011516967, XM_011516966, XM_011516965, XM_011516964	.	.	NP_001158095, NP_036286	XP_011515267, XP_011515268, XP_011515270, XP_016868806	protein_coding	ENSG00000123908	27161	3263
AGO3	.	.	.	.	.	4.53657	4.01695	4.2075	4.77748	argonaute 3, RISC catalytic component [Source:HGNC Symbol;Acc:HGNC:18421]	chr1:36396318-36538101	NM_024852, NM_177422	XM_017000528, XM_017000527, XM_017000526, XM_017000525, XM_017000524, XM_011540882, XM_011540881, XM_011540880, XM_011540879, XM_005270576, XM_005270575	.	.	NP_079128, NP_803171	XP_005270632, XP_005270633, XP_011539181, XP_011539184, XP_016856012, XP_016856013, XP_016856014, XP_016856015, XP_016856016, XP_016856017	protein_coding	ENSG00000126070	192669	18421
AGO4	.	.	.	.	.	5.60664	5.69923	5.3797	5.02678	argonaute 4, RISC catalytic component [Source:HGNC Symbol;Acc:HGNC:18424]	chr1:36273772-36323491	NM_017629	XM_005270579, XM_005270578	.	.	NP_060099	XP_005270635, XP_005270636	protein_coding	ENSG00000134698	192670	18424
AGPAT1	.	.	.	.	.	51.5562	48.0231	46.656	42.8296	1-acylglycerol-3-phosphate O-acyltransferase 1 [Source:HGNC Symbol;Acc:HGNC:324]	chr6:32132359-32145873	NM_006411, NM_032741	XM_011514234, XM_005248806, XM_005248805	NR_106779	.	NP_006402, NP_116130	XP_005248862, XP_005248863, XP_011512536	protein_coding	ENSG00000204310	102466190	324
AGPAT2	.	.	.	.	.	8.11455	8.62561	8.70307	11.8632	1-acylglycerol-3-phosphate O-acyltransferase 2 [Source:HGNC Symbol;Acc:HGNC:325]	chr9:139567594-139581875	NM_001012727, NM_006412	.	.	.	NP_001012745, NP_006403	.	protein_coding	ENSG00000169692	10555	325
AGPAT3	.	.	.	.	.	24.5748	23.6174	22.8941	23.4755	1-acylglycerol-3-phosphate O-acyltransferase 3 [Source:HGNC Symbol;Acc:HGNC:326]	chr21:45285066-45406417	NM_001037553, NM_020132	XM_011529666, XM_011529665, XM_011529663, XM_011529662, XM_006724031, XM_006724030, XM_006724029, XM_005261160	.	.	NP_001032642, NP_064517	XP_005261217, XP_006724092, XP_006724093, XP_006724094, XP_011527964, XP_011527965, XP_011527967, XP_016883898, XP_016883899	protein_coding	ENSG00000160216	56894	326
AGPAT4	.	.	.	.	.	0.040529	0.0729423	0.0880203	0.0539423	1-acylglycerol-3-phosphate O-acyltransferase 4 [Source:HGNC Symbol;Acc:HGNC:20885]	chr6:161551010-161695093	NM_020133	XM_017011059, XM_006715514, XM_006715512, XM_005267053	.	.	NP_064518	XP_005267110, XP_006715575, XP_006715577, XP_016866548	protein_coding	ENSG00000026652	56895	20885
AGPAT5	.	.	.	.	.	24.9039	25.1705	25.3593	25.8363	1-acylglycerol-3-phosphate O-acyltransferase 5 [Source:HGNC Symbol;Acc:HGNC:20886]	chr8:6565877-6617187	NM_018361	.	.	.	NP_060831	.	protein_coding	ENSG00000155189	55326	20886
AGPS	.	.	.	.	.	34.3114	33.3602	33.0881	32.0672	alkylglycerone phosphate synthase [Source:HGNC Symbol;Acc:HGNC:327]	chr2:178095032-178408564	NM_003659	XM_011512042, XM_011512041	.	.	NP_003650	XP_011510343, XP_011510344	protein_coding	ENSG00000018510	8540	327
AGR2	.	.	.	.	.	1.38796	1.5335	1.70346	1.05371	anterior gradient 2, protein disulphide isomerase family member [Source:HGNC Symbol;Acc:HGNC:328]	chr7:16831434-16844704	NM_006408	XM_005249581	.	.	NP_006399	XP_005249638	protein_coding	ENSG00000106541	10551	328
AGR3	.	.	.	.	.	0	0	0	0	anterior gradient 3, protein disulphide isomerase family member [Source:HGNC Symbol;Acc:HGNC:24167]	chr7:16899028-16921611	NM_176813	XM_011515152, XM_005249627	.	.	NP_789783	XP_005249684, XP_011513454	protein_coding	ENSG00000173467	155465	24167
AGRN	.	.	.	.	.	41.8011	43.8479	41.9183	34.1071	agrin [Source:HGNC Symbol;Acc:HGNC:329]	chr1:955502-991498	NM_001305275, NM_198576	XM_011541430, XM_011541429, XM_006710635, XM_005244749	.	.	NP_001292204, NP_940978	XP_005244806, XP_011539731	protein_coding	ENSG00000188157	375790	329
AGRP	.	.	.	.	.	0.057847	0.0992341	0.058738	0	agouti related neuropeptide [Source:HGNC Symbol;Acc:HGNC:330]	chr16:67516473-67517716	NM_001138	XM_011522927	.	.	NP_001129	XP_011521229	protein_coding	ENSG00000159723	181	330
AGT	.	.	.	.	.	586.798	571.244	575.188	448.576	angiotensinogen [Source:HGNC Symbol;Acc:HGNC:333]	chr1:230838268-230850043	NM_000029	.	.	.	NP_000020	.	protein_coding	ENSG00000135744	183	333
AGTPBP1	.	.	.	.	.	7.69472	7.52553	7.20341	7.10278	ATP/GTP binding protein 1 [Source:HGNC Symbol;Acc:HGNC:17258]	chr9:88161453-88356944	NM_001286715, NM_001286717, NM_015239	XM_017014546, XM_011518418, XM_005251849, XM_005251848, XM_005251847	.	.	NP_001273644, NP_001273646, NP_056054	XP_005251904, XP_005251905, XP_005251906, XP_011516720, XP_016870033, XP_016870034, XP_016870035	protein_coding	ENSG00000135049	23287	17258
AGTR1	.	.	.	.	.	0.948507	0.714852	0.675321	0.549336	angiotensin II receptor type 1 [Source:HGNC Symbol;Acc:HGNC:336]	chr3:148415570-148460795	NM_000685, NM_004835, NM_009585, NM_031850, NM_032049	.	.	.	NP_000676, NP_004826, NP_033611, NP_114038, NP_114438	.	protein_coding	ENSG00000144891	185	336
AGTR2	.	.	.	.	.	0	0	0	0	angiotensin II receptor type 2 [Source:HGNC Symbol;Acc:HGNC:338]	chrX:115301974-115306225	NM_000686	XM_011537533	.	.	NP_000677	XP_011535835	protein_coding	ENSG00000180772	186	338
AGTRAP	.	.	.	.	.	24.3626	23.963	25.9027	23.6555	angiotensin II receptor associated protein [Source:HGNC Symbol;Acc:HGNC:13539]	chr1:11796140-11810828	NM_001040194, NM_001040195, NM_001040196, NM_001040197, NM_020350	XM_011541802, XM_011541800	.	.	NP_001035284, NP_001035285, NP_001035286, NP_001035287, NP_065083	XP_011540102, XP_011540104	protein_coding	ENSG00000177674	57085	13539
AGXT	.	.	.	.	.	20.5663	21.4725	22.5986	13.9674	alanine-glyoxylate aminotransferase [Source:HGNC Symbol;Acc:HGNC:341]	chr2:241807895-241818537	NM_000030	.	.	.	NP_000021	.	protein_coding	ENSG00000172482	189	341
AGXT2	.	.	.	.	.	0	0	0	0	alanine--glyoxylate aminotransferase 2 [Source:HGNC Symbol;Acc:HGNC:14412]	chr5:34998205-35048240	NM_031900	XM_011514078, XM_011514077, XM_005248338, XM_005248337	.	.	NP_001293102, NP_114106	XP_005248394, XP_005248395, XP_011512380, XP_016865237	protein_coding	ENSG00000113492	64902	14412
AHCTF1	.	.	.	.	.	12.311	12.373	12.009	13.1352	AT-hook containing transcription factor 1 [Source:HGNC Symbol;Acc:HGNC:24618]	chr1:247002399-247094726	NM_001323342, NM_001323343, NM_015446	XM_011544157, XM_011544156, XM_006711759, XM_006711758	.	.	NP_001310271, NP_001310272, NP_056261	XP_006711821, XP_011542458, XP_011542459	protein_coding	ENSG00000153207	25909	24618
AHCY	.	.	.	.	.	229.311	227.932	230.082	219.911	adenosylhomocysteinase [Source:HGNC Symbol;Acc:HGNC:343]	chr20:32868073-32899608	NM_000687, NM_001161766	XM_011528660, XM_011528659, XM_011528658, XM_011528657, XM_011528656, XM_005260317, XM_005260316	.	.	NP_000678, NP_001155238, NP_001309013, NP_001309014, NP_001309015	XP_005260373, XP_005260374, XP_011526958, XP_011526959, XP_011526960, XP_011526961, XP_011526962, XP_016883197, XP_016883198	protein_coding	ENSG00000101444	191	343
AHCYL1	.	.	.	.	.	28.0198	27.4305	27.434	29.6884	adenosylhomocysteinase like 1 [Source:HGNC Symbol;Acc:HGNC:344]	chr1:110527307-110566363	NM_001242673, NM_001242674, NM_001242675, NM_001242676, NM_006621	XM_011540535	.	.	NP_001229602, NP_001229603, NP_001229604, NP_001229605, NP_006612	XP_011538837	protein_coding	ENSG00000168710	10768	344
AHCYL2	.	.	.	.	.	6.36991	5.91083	6.3363	5.71432	adenosylhomocysteinase like 2 [Source:HGNC Symbol;Acc:HGNC:22204]	chr7:128864863-129070052	NM_001130720, NM_001130722, NM_001130723, NM_015328	XM_017011907, XM_017011906, XM_017011905, XM_017011904, XM_011515988, XM_011515987, XM_011515986, XM_005250237	.	.	NP_001124192, NP_001124194, NP_001124195, NP_056143	XP_005250294, XP_011514289, XP_011514290, XP_016867393, XP_016867394, XP_016867395, XP_016867396	protein_coding	ENSG00000158467	23382	22204
AHDC1	.	.	.	.	.	1.94924	1.98369	2.13015	2.43021	AT-hook DNA binding motif containing 1 [Source:HGNC Symbol;Acc:HGNC:25230]	chr1:27860545-27930143	NM_001029882	XM_011541257, XM_011541256, XM_011541255, XM_005245852, XM_005245851, XM_005245850, XM_005245849, XM_005245848	.	.	NP_001025053	XP_005245905, XP_005245906, XP_005245907, XP_005245908, XP_005245909, XP_011539557, XP_011539558, XP_011539559	protein_coding	ENSG00000126705	27245	25230
AHI1	.	.	.	.	.	2.87186	2.60379	2.60182	3.60212	Abelson helper integration site 1 [Source:HGNC Symbol;Acc:HGNC:21575]	chr6:135604669-135818914	NM_001134830, NM_001134831, NM_001134832, NM_017651	XM_017010981, XM_017010977, XM_011535916, XM_011535915, XM_011535914, XM_011535913, XM_011535912, XM_011535911, XM_011535910	.	.	NP_001128302, NP_001128303, NP_001128304, NP_060121	XP_011534212, XP_011534213, XP_016866466, XP_016866467, XP_016866468, XP_016866469, XP_016866470, XP_016866471, XP_016866473	protein_coding	ENSG00000135541	54806	21575
AHNAK	.	.	.	.	.	24.3532	23.2631	22.1998	20.98	AHNAK nucleoprotein [Source:HGNC Symbol;Acc:HGNC:347]	chr11:62201013-62314307	NM_001620, NM_024060	XM_011545250, XM_011545249, XM_005274245, XM_005274244, XM_005274243, XM_005274242, XM_005274241, XM_005274240	.	.	NP_001611, NP_076965	XP_005274297, XP_005274298, XP_005274302	protein_coding	ENSG00000124942	79026	347
AHNAK2	.	.	.	.	.	0.0511844	0.118886	0.0907141	0.0742179	AHNAK nucleoprotein 2 [Source:HGNC Symbol;Acc:HGNC:20125]	chr14:105391152-105444694	NM_138420	XM_005267299	.	.	NP_612429	XP_005267356	protein_coding	ENSG00000185567	113146	20125
AHR	.	.	.	.	.	23.7084	24.1365	25.453	24.5645	aryl hydrocarbon receptor [Source:HGNC Symbol;Acc:HGNC:348]	chr7:17338245-17506858	NM_001621	.	.	.	NP_001612	.	protein_coding	ENSG00000106546	196	348
AHRR	.	.	.	.	.	0.196374	0.236323	0.211504	0.227468	aryl-hydrocarbon receptor repressor [Source:HGNC Symbol;Acc:HGNC:346]	chr5:271735-438406	NM_001242412, NM_020731	.	.	.	NP_001229341, NP_065782	.	protein_coding	ENSG00000063438	57491	346
AHSA1	.	.	.	.	.	80.995	76.9116	79.6458	104.015	activator of Hsp90 ATPase activity 1 [Source:HGNC Symbol;Acc:HGNC:1189]	chr14:77924372-77935817	NM_012111	XM_011536361	.	.	NP_001308370, NP_036243	XP_011534663	protein_coding	ENSG00000100591	10598	1189
AHSA2	.	.	.	.	.	35.4581	36.9985	35.6046	28.5666	AHA1, activator of heat shock 90kDa protein ATPase homolog 2 (yeast) [Source:HGNC Symbol;Acc:HGNC:20437]	chr2:61404552-61697904	NM_001321300, NM_152392	XM_011532547, XM_011532544, XM_011532542	.	.	NP_001308229, NP_689605	XP_011530849	protein_coding	ENSG00000173209	130872	20437
AHSG	.	.	.	.	.	5682.49	5788.75	5553.5	3618.08	alpha 2-HS glycoprotein [Source:HGNC Symbol;Acc:HGNC:349]	chr3:186330711-186339107	NM_001622	.	.	.	NP_001613	.	protein_coding	ENSG00000145192	197	349
AHSP	.	.	.	.	.	0	0	0	0	alpha hemoglobin stabilizing protein [Source:HGNC Symbol;Acc:HGNC:18075]	chr16:31539184-31540124	NM_001318221, NM_016633	XM_005255352, XM_005255351	.	.	NP_001305150, NP_001305151, NP_057717	XP_005255408, XP_005255409	protein_coding	ENSG00000169877	51327	18075
AICDA	.	.	.	.	.	0	0	0	0	activation induced cytidine deaminase [Source:HGNC Symbol;Acc:HGNC:13203]	chr12:8754761-8765467	NM_020661	XM_011520772	.	.	NP_065712	XP_011519074, XP_011519075	protein_coding	ENSG00000111732	57379	13203
AIDA	.	.	.	.	.	11.3223	11.3561	11.2707	13.1065	axin interactor, dorsalization associated [Source:HGNC Symbol;Acc:HGNC:25761]	chr1:222841354-222885866	NM_022831	.	.	.	NP_073742	.	protein_coding	ENSG00000186063	64853	25761
AIF1	.	.	.	.	.	1.50877	1.80345	1.28416	0.669267	allograft inflammatory factor 1 [Source:HGNC Symbol;Acc:HGNC:352]	chr6:31582960-31584798	NM_001318970, NM_001623, NM_004847, NM_032955	XM_005248871	.	.	NP_001305899, NP_001614, NP_116573	.	protein_coding	ENSG00000204472	199	352
AIF1L	.	.	.	.	.	14.4647	13.9357	13.1296	9.67069	allograft inflammatory factor 1 like [Source:HGNC Symbol;Acc:HGNC:28904]	chr9:133971862-133998539	NM_001185095, NM_001185096, NM_031426	XM_017015177	.	.	NP_001172024, NP_001172025, NP_113614	XP_016870666	protein_coding	ENSG00000126878	83543	28904
AIFM1	.	.	.	.	.	30.0751	29.163	28.5175	29.5495	apoptosis inducing factor, mitochondria associated 1 [Source:HGNC Symbol;Acc:HGNC:8768]	chrX:129263336-129299861	NM_001130846, NM_001130847, NM_004208, NM_145812, NM_145813	.	.	.	NP_001124318, NP_001124319, NP_004199, NP_665811, NP_665812	.	protein_coding	ENSG00000156709	9131	8768
AIFM2	.	.	.	.	.	25.0071	26.1866	27.8433	40.894	apoptosis inducing factor, mitochondria associated 2 [Source:HGNC Symbol;Acc:HGNC:21411]	chr10:71812551-71892690	NM_001198696, NM_032797	.	.	.	NP_001185625, NP_116186	.	protein_coding	ENSG00000042286	84883	21411
AIFM3	.	.	.	.	.	10.0588	9.90393	9.87058	6.1462	apoptosis inducing factor, mitochondria associated 3 [Source:HGNC Symbol;Acc:HGNC:26398]	chr22:21319395-21335649	NM_001018060, NM_001146288, NM_144704	.	.	.	NP_001018070, NP_001139760, NP_653305	.	protein_coding	ENSG00000183773	150209	26398
AIG1	.	.	.	.	.	110.562	114.847	113.492	84.9537	androgen induced 1 [Source:HGNC Symbol;Acc:HGNC:21607]	chr6:143382012-143661441	NM_001286587, NM_001286588, NM_001286589, NM_016108	XM_011535885, XM_011535883, XM_005267010	.	.	NP_001273516, NP_001273517, NP_001273518, NP_057192	XP_005267067, XP_011534185, XP_011534186, XP_011534187, XP_016866416	protein_coding	ENSG00000146416	51390	21607
AIM1	.	.	◎	.	◎	8.53228	8.13956	7.55465	4.00082	absent in melanoma 1 [Source:HGNC Symbol;Acc:HGNC:356]	chr6:106808682-107077362	NM_001624	XM_005266839	.	.	NP_001615	XP_005266896	protein_coding	ENSG00000112297	202	356
AIM1L	.	.	.	.	.	0.497704	0.531091	0.507934	0.65161	absent in melanoma 1-like [Source:HGNC Symbol;Acc:HGNC:17295]	chr1:26648349-26680621	NM_001039775	XM_011541674, XM_011541673, XM_011541672, XM_005245918	.	.	NP_001034864	XP_005245975, XP_011539974, XP_011539975	protein_coding	ENSG00000176092	55057	17295
AIM2	.	.	.	.	.	0	0	0	0	absent in melanoma 2 [Source:HGNC Symbol;Acc:HGNC:357]	chr1:159032273-159046691	NM_004833	XM_005245616	.	.	NP_004824	XP_005245673, XP_016858337	protein_coding	ENSG00000163568	9447	357
AIMP1	.	.	.	.	.	29.8129	32.7724	30.2589	28.8821	aminoacyl tRNA synthetase complex interacting multifunctional protein 1 [Source:HGNC Symbol;Acc:HGNC:10648]	chr4:106962755-107270383	NM_001142415, NM_001142416, NM_004757	.	.	.	NP_001135887, NP_001135888, NP_004748	XP_016864324, XP_016864325	protein_coding	ENSG00000164022	9255	10648
AIMP2	.	.	.	.	.	49.8293	47.8359	53.1148	57.3471	aminoacyl tRNA synthetase complex interacting multifunctional protein 2 [Source:HGNC Symbol;Acc:HGNC:20609]	chr7:6048875-6098861	NM_006303	XM_005249850, XM_005249848	.	.	NP_001313536, NP_001313538, NP_001313539, NP_001313540, NP_006294	XP_005249905, XP_005249907	protein_coding	ENSG00000106305	7965	20609
AIP	.	.	.	.	.	34.4981	38.0348	35.8092	29.3688	aryl hydrocarbon receptor interacting protein [Source:HGNC Symbol;Acc:HGNC:358]	chr11:67250511-67258574	NM_001302960, NM_003977	.	.	.	NP_001289889, NP_003968	.	protein_coding	ENSG00000110711	9049	358
AIPL1	.	.	.	.	.	0	0	0	0	aryl hydrocarbon receptor interacting protein like 1 [Source:HGNC Symbol;Acc:HGNC:359]	chr17:6327056-6338519	NM_001033054, NM_001033055, NM_001285399, NM_001285400, NM_001285401, NM_001285402, NM_001285403, NM_014336	.	.	.	NP_001028226, NP_001028227, NP_001272328, NP_001272329, NP_001272330, NP_001272331, NP_001272332, NP_055151	.	protein_coding	ENSG00000129221	23746	359
AIRE	.	.	.	.	.	0	0	0	0	autoimmune regulator [Source:HGNC Symbol;Acc:HGNC:360]	chr21:45705762-45718102	NM_000383	XM_011529551	.	.	NP_000374	.	protein_coding	ENSG00000160224	326	360
AJAP1	.	.	.	.	.	0	0.0161187	0	0	adherens junctions associated protein 1 [Source:HGNC Symbol;Acc:HGNC:30801]	chr1:4714791-4852594	NM_001042478, NM_018836	XM_011541787, XM_011541786	.	.	NP_001035943, NP_061324	XP_011540088, XP_011540089	protein_coding	ENSG00000196581	55966	30801
AJUBA	.	.	.	.	.	109.646	110	107.65	64.8917	ajuba LIM protein [Source:HGNC Symbol;Acc:HGNC:20250]	chr14:23415436-23451851	NM_032876, NM_198086	.	.	.	NP_116265, NP_932352	.	protein_coding	ENSG00000129474	84962	20250
AK1	.	.	.	.	.	9.18874	8.60791	9.27398	11.1619	adenylate kinase 1 [Source:HGNC Symbol;Acc:HGNC:361]	chr9:130628758-130640022	NM_000476, NM_001318121, NM_001318122	XM_011518348, XM_005251786	.	.	NP_000467, NP_001305050, NP_001305051	XP_005251843, XP_011516650, XP_016869916, XP_016869917	protein_coding	ENSG00000106992	203	361
AK2	.	.	.	.	.	92.8977	107.732	114.847	101.674	adenylate kinase 2 [Source:HGNC Symbol;Acc:HGNC:362]	chr1:33473540-33502593	NM_001199199, NM_001319139, NM_001319142, NM_001319143, NM_001625, NM_013411	XM_011540967	.	.	NP_001186128, NP_001306068, NP_001306070, NP_001306071, NP_001306072, NP_001616, NP_037543	XP_011539269	protein_coding	ENSG00000004455	204	362
AK3	.	.	.	.	.	81.8736	80.4977	82.022	67.7579	adenylate kinase 3 [Source:HGNC Symbol;Acc:HGNC:17376]	chr9:4709558-4742043	NM_001199852, NM_001199853, NM_001199855, NM_001199856, NM_016282	.	.	.	NP_001186781, NP_001186782, NP_001186784, NP_001186785, NP_057366	.	protein_coding	ENSG00000147853	50808	17376
AK4	.	.	.	.	.	48.3379	45.3666	46.2338	45.2703	adenylate kinase 4 [Source:HGNC Symbol;Acc:HGNC:363]	chr1:65613231-65697828	NM_001005353, NM_013410, NM_203464	XM_017000613, XM_017000612	.	.	NP_001005353, NP_037542, NP_982289	XP_016856101, XP_016856102	protein_coding	ENSG00000162433	205	363
AK5	.	.	.	.	.	0.0149592	0.0523651	0.171064	0	adenylate kinase 5 [Source:HGNC Symbol;Acc:HGNC:365]	chr1:77747735-78025654	NM_012093, NM_174858	XM_017001009, XM_017001008, XM_006710572, XM_005270739	.	.	NP_036225, NP_777283	XP_005270796, XP_006710635, XP_016856497, XP_016856498	protein_coding	ENSG00000154027	26289	365
AK6	.	.	.	.	.	20.4567	18.2248	19.4606	22.5646	adenylate kinase 6 [Source:HGNC Symbol;Acc:HGNC:49151]	chr5:68646810-68710628	NM_001015891, NM_016283	.	.	.	NP_001015891, NP_057367	.	protein_coding	ENSG00000085231	102157402	49151
AK7	.	.	.	.	.	0.19548	0.167162	0.0581542	0.176906	adenylate kinase 7 [Source:HGNC Symbol;Acc:HGNC:20091]	chr14:96858447-96955764	NM_152327	XM_011536404, XM_011536403, XM_006720022, XM_006720021	.	.	NP_689540	XP_006720084, XP_006720085, XP_011534705, XP_016876445	protein_coding	ENSG00000140057	122481	20091
AK8	.	.	.	.	.	0.0152059	0.0123364	0.0142363	0	adenylate kinase 8 [Source:HGNC Symbol;Acc:HGNC:26526]	chr9:135600964-135765588	NM_152572	XM_011518278, XM_006716965, XM_006716964, XM_005272169	.	.	NP_689785	XP_005272226, XP_006717028, XP_011516580	protein_coding	ENSG00000165695	158067	26526
AK9	.	.	.	.	.	2.45447	1.8072	2.1995	1.53754	adenylate kinase 9 [Source:HGNC Symbol;Acc:HGNC:33814]	chr6:109814058-110012420	NM_001145128, NM_145025	XM_017010385, XM_011535554, XM_011535553, XM_011535552, XM_011535551, XM_011535550, XM_006715376	.	.	NP_001138600, NP_001316531, NP_659462	XP_006715439, XP_011533852, XP_011533854, XP_011533855, XP_011533856, XP_016865874	protein_coding	ENSG00000155085	221264	33814
AKAIN1	.	.	.	.	.	0.0708613	0	0	0.266203	A kinase (PRKA) anchor inhibitor 1 [Source:HGNC Symbol;Acc:HGNC:28285]	chr18:5145283-5197502	NM_001145194	XM_011525728	.	.	NP_001138666	XP_011524030	protein_coding	ENSG00000231824	642597	28285
AKAP1	.	.	.	.	.	46.6994	46.2108	46.2705	44.8477	A-kinase anchoring protein 1 [Source:HGNC Symbol;Acc:HGNC:367]	chr17:55162550-55198710	NM_001242902, NM_001242903, NM_003488	XM_011525318, XM_005257709, XM_005257707	.	.	NP_001229831, NP_001229832, NP_003479	XP_005257764, XP_005257766, XP_011523620, XP_016880678, XP_016880679, XP_016880680	protein_coding	ENSG00000121057	8165	367
AKAP10	.	.	.	.	.	8.78392	8.07579	8.0607	8.55442	A-kinase anchoring protein 10 [Source:HGNC Symbol;Acc:HGNC:368]	chr17:19807614-19881150	NM_007202	XM_006721432, XM_006721431	.	.	NP_009133	XP_006721495, XP_016879560	protein_coding	ENSG00000108599	11216	368
AKAP11	.	.	.	.	.	5.3843	5.53749	5.35072	5.68996	A-kinase anchoring protein 11 [Source:HGNC Symbol;Acc:HGNC:369]	chr13:42846288-42897403	NM_016248	XM_017020383, XM_017020382, XM_017020381, XM_011534906, XM_011534905, XM_011534904, XM_011534903, XM_005266249, XM_005266248, XM_005266247	.	.	NP_057332	XP_005266304, XP_005266305, XP_005266306, XP_005266307, XP_011533205, XP_011533206, XP_011533207, XP_011533208, XP_016875870, XP_016875871, XP_016875872	protein_coding	ENSG00000023516	11215	369
AKAP12	.	.	◎	.	◎	23.1837	23.8635	24.7923	62.7484	A-kinase anchoring protein 12 [Source:HGNC Symbol;Acc:HGNC:370]	chr6:151561133-151679692	NM_005100, NM_144497	XM_017011517, XM_005267235, XM_005267233	.	.	NP_005091, NP_653080	XP_005267290, XP_005267292, XP_016867006, XP_016867007	protein_coding	ENSG00000131016	9590	370
AKAP13	.	.	.	.	.	4.27473	4.12308	4.19283	5.54666	A-kinase anchoring protein 13 [Source:HGNC Symbol;Acc:HGNC:371]	chr15:85923870-86292589	NM_001270546, NM_006738, NM_007200	.	NR_106993	.	NP_001257475, NP_006729, NP_009131	.	protein_coding	ENSG00000170776	102465803	371
AKAP14	.	.	.	.	.	0.0567054	0	0.0548493	0.0486328	A-kinase anchoring protein 14 [Source:HGNC Symbol;Acc:HGNC:24061]	chrX:119029799-119077735	NM_001008534, NM_001008535, NM_178813	.	.	.	NP_001008534, NP_001008535, NP_848928	.	protein_coding	ENSG00000186471	158798	24061
AKAP17A	.	.	.	.	.	4.07257	3.8301	3.83685	3.38006	A-kinase anchoring protein 17A [Source:HGNC Symbol;Acc:HGNC:18783], mapped to PAR; chrY:1660485-1671407	chrX:1710485-1721407	NM_005088	.	.	.	NP_005079	.	protein_coding	ENSG00000197976	8227	18783
AKAP2	.	.	.	.	.	5.20157	4.56621	4.97005	5.08342	A-kinase anchoring protein 2 [Source:HGNC Symbol;Acc:HGNC:372]	chr9:112403067-112934792	NM_001004065, NM_001136562, NM_001198656	.	.	.	NP_001004065, NP_001130034, NP_001185585	.	protein_coding	ENSG00000241978	11217	372
AKAP3	.	.	.	.	.	0.0763658	0.0889827	0.0426055	0.101371	A-kinase anchoring protein 3 [Source:HGNC Symbol;Acc:HGNC:373]	chr12:4724673-4758213	NM_001278309, NM_006422	XM_011520910, XM_011520909, XM_011520908, XM_005253664	.	.	NP_001265238, NP_006413	XP_005253721, XP_011519210, XP_011519211, XP_011519212	protein_coding	ENSG00000111254	10566	373
AKAP4	.	.	.	.	.	0	0	0	0	A-kinase anchoring protein 4 [Source:HGNC Symbol;Acc:HGNC:374]	chrX:49955410-49965664	NM_003886, NM_139289	.	.	.	NP_003877, NP_647450	.	protein_coding	ENSG00000147081	8852	374
AKAP5	.	.	.	.	.	0.259588	0.231545	0.256682	0.189663	A-kinase anchoring protein 5 [Source:HGNC Symbol;Acc:HGNC:375]	chr14:64854748-65000408	NM_004857	.	.	.	NP_004848	.	protein_coding	ENSG00000179841	9495	375
AKAP6	.	.	.	.	.	0.247471	0.12857	0.137186	0.131782	A-kinase anchoring protein 6 [Source:HGNC Symbol;Acc:HGNC:376]	chr14:32798478-33306887	NM_004274	XM_005268219	.	.	NP_004265	XP_016877297	protein_coding	ENSG00000151320	9472	376
AKAP7	.	.	.	.	.	7.74387	7.27548	7.41385	5.19802	A-kinase anchoring protein 7 [Source:HGNC Symbol;Acc:HGNC:377]	chr6:131456805-131604675	NM_004842, NM_016377, NM_138633	XM_017011510, XM_017011509, XM_005267229, XM_005267228	.	.	NP_004833, NP_057461, NP_619539	XP_005267285, XP_005267286, XP_016866997, XP_016866998, XP_016866999	protein_coding	ENSG00000118507	9465	377
AKAP8	.	.	.	.	.	11.4044	11.4401	11.541	12.8412	A-kinase anchoring protein 8 [Source:HGNC Symbol;Acc:HGNC:378]	chr19:15464195-15490603	NM_005858	XM_017026141	.	.	NP_005849	XP_016881630	protein_coding	ENSG00000105127	10270	378
AKAP8L	.	.	.	.	.	22.2684	22.5359	21.5487	24.7758	A-kinase anchoring protein 8 like [Source:HGNC Symbol;Acc:HGNC:29857]	chr19:15490858-15529865	NM_001291478, NM_014371	XM_005259854	.	.	NP_001278407, NP_055186	XP_005259911	protein_coding	ENSG00000011243	26993	29857
AKAP9	.	.	.	.	.	7.84016	7.97418	7.68392	7.00245	A-kinase anchoring protein 9 [Source:HGNC Symbol;Acc:HGNC:379]	chr7:91570180-91739987	NM_005751, NM_147185	XM_011515720, XM_011515719, XM_011515718, XM_011515717, XM_011515716, XM_011515714, XM_011515713, XM_011515712, XM_011515711, XM_011515710, XM_011515709, XM_006715827	.	.	NP_005742, NP_671714	XP_016867137, XP_016867139	protein_coding	ENSG00000127914	10142	379
AKIP1	.	.	.	.	.	7.35921	7.84729	7.38547	9.65744	A-kinase interacting protein 1 [Source:HGNC Symbol;Acc:HGNC:1170]	chr11:8932685-8954536	NM_001206646, NM_001206647, NM_001206648, NM_020642	XM_017018011, XM_006718264	.	.	NP_001193575, NP_001193576, NP_001193577, NP_065693	XP_006718327, XP_016873500, XP_016873501	protein_coding	ENSG00000166452	56672	1170
AKIRIN1	.	.	.	.	.	78.4754	74.7176	72.101	64.6617	akirin 1 [Source:HGNC Symbol;Acc:HGNC:25744]	chr1:39456894-39471731	NM_001136275, NM_024595	.	.	.	NP_001129747, NP_078871	.	protein_coding	ENSG00000174574	79647	25744
AKIRIN2	.	.	.	.	.	22.1324	21.5259	21.3064	22.7012	akirin 2 [Source:HGNC Symbol;Acc:HGNC:21407]	chr6:88384789-88411927	NM_018064	.	.	.	NP_060534	.	protein_coding	ENSG00000135334	55122	21407
AKNA	.	.	.	.	.	2.11219	2.14197	2.59545	3.14073	AT-hook transcription factor [Source:HGNC Symbol;Acc:HGNC:24108]	chr9:117096435-117156685	NM_001317950, NM_001317952, NM_030767	XM_017015172, XM_011519066, XM_011519065, XM_011519063, XM_011519062, XM_011519061, XM_011519060, XM_011519059, XM_006717295, XM_006717294, XM_005252248, XM_005252247, XM_005252245, XM_005252244, XM_005252243	.	.	NP_001304879, NP_001304881, NP_110394	XP_005252300, XP_005252301, XP_005252302, XP_005252304, XP_005252305, XP_006717357, XP_006717358, XP_011517361, XP_011517365, XP_011517367, XP_011517368, XP_016870661	protein_coding	ENSG00000106948	80709	24108
AKNAD1	.	.	.	.	.	0	0.00950305	0	0	AKNA domain containing 1 [Source:HGNC Symbol;Acc:HGNC:28398]	chr1:109358519-109506106	NM_152763	.	.	.	NP_689976	.	protein_coding	ENSG00000162641	254268	28398
AKR1A1	.	.	.	.	.	77.8264	79.9154	72.6594	71.7663	aldo-keto reductase family 1 member A1 [Source:HGNC Symbol;Acc:HGNC:380]	chr1:46016214-46035721	NM_001202413, NM_001202414, NM_006066, NM_153326	XM_011540492	.	.	NP_001189342, NP_001189343, NP_006057, NP_697021	XP_011538794	protein_coding	ENSG00000117448	10327	380
AKR1B1	.	.	.	.	.	45.5802	43.0586	44.7009	49.7222	aldo-keto reductase family 1 member B [Source:HGNC Symbol;Acc:HGNC:381]	chr7:134127101-134143894	NM_001628	XM_005250234	.	.	NP_001619	XP_005250291	protein_coding	ENSG00000085662	231	381
AKR1B10	.	.	◎	.	◎	20.3334	19.0165	24.8887	115.929	aldo-keto reductase family 1 member B10 [Source:HGNC Symbol;Acc:HGNC:382]	chr7:134212343-134226160	NM_020299	XM_011516416	.	.	NP_064695	XP_011514718	protein_coding	ENSG00000198074	57016	382
AKR1B15	.	.	.	.	.	0.0280427	0.139154	0.131612	0.480642	aldo-keto reductase family 1 member B15 [Source:HGNC Symbol;Acc:HGNC:37281]	chr7:134233887-134264627	NM_001080538	XM_011516242	.	.	NP_001074007	XP_011514544, XP_016867713	protein_coding	ENSG00000227471	441282	37281
AKR1C1	.	.	◎	.	◎	244.173	232.82	250.346	659.176	aldo-keto reductase family 1 member C1 [Source:HGNC Symbol;Acc:HGNC:384]	chr10:5005444-5025475	NM_001353	.	.	.	NP_001344	.	protein_coding	ENSG00000187134	1645	384
AKR1C2	.	.	◎	.	◎	26.2441	24.995	31.8394	97.5342	aldo-keto reductase family 1 member C2 [Source:HGNC Symbol;Acc:HGNC:385]	chr10:5029591-5046215	NM_001135241, NM_001354, NM_205845	XM_011519342	.	.	NP_001128713, NP_001307956, NP_001345, NP_995317	XP_011517644, XP_016871280	protein_coding	ENSG00000151632	1646	385
AKR1C3	.	.	.	.	.	194.68	196.548	195.189	201.033	aldo-keto reductase family 1 member C3 [Source:HGNC Symbol;Acc:HGNC:386]	chr10:5091003-5149878	NM_001253908, NM_003739	.	.	.	NP_001240837, NP_003730	.	protein_coding	ENSG00000196139	8644	386
AKR1C4	.	.	.	.	.	0.423454	0.279366	0.404865	0.284769	aldo-keto reductase family 1 member C4 [Source:HGNC Symbol;Acc:HGNC:387]	chr10:5237425-5260912	NM_001818	XM_011519303	.	.	NP_001809	.	protein_coding	ENSG00000198610	1109	387
AKR1D1	.	.	◎	.	◎	5.90237	5.96816	5.30048	1.32862	aldo-keto reductase family 1 member D1 [Source:HGNC Symbol;Acc:HGNC:388]	chr7:137761177-137802732	NM_001190906, NM_001190907, NM_005989	.	.	.	NP_001177835, NP_001177836, NP_005980	.	protein_coding	ENSG00000122787	6718	388
AKR1E2	.	.	.	.	.	0	0	0	0	aldo-keto reductase family 1 member E2 [Source:HGNC Symbol;Acc:HGNC:23437]	chr10:4868445-4890254	NM_001040177, NM_001271021, NM_001271025	XM_011519728, XM_011519727	.	.	NP_001035267, NP_001257950, NP_001257954	XP_011518017, XP_011518031	protein_coding	ENSG00000165568	83592	23437
AKR7A2	.	.	.	.	.	35.5545	34.4605	32.1223	28.5202	aldo-keto reductase family 7 member A2 [Source:HGNC Symbol;Acc:HGNC:389]	chr1:19630458-19638640	NM_003689	.	.	.	NP_001307908, NP_003680	.	protein_coding	ENSG00000053371	8574	389
AKR7A3	.	.	.	.	.	0.729233	0.59275	0.654345	0.262207	aldo-keto reductase family 7 member A3 [Source:HGNC Symbol;Acc:HGNC:390]	chr1:19609051-19615744	NM_012067	.	.	.	NP_036199	.	protein_coding	ENSG00000162482	22977	390
AKT1	.	.	.	.	.	51.9175	53.8473	56.3298	54.0055	AKT serine/threonine kinase 1 [Source:HGNC Symbol;Acc:HGNC:391]	chr14:105235685-105262088	NM_001014431, NM_001014432, NM_005163	XM_011536543, XM_005267401	.	.	NP_001014431, NP_001014432, NP_005154	XP_005267458, XP_011534845	protein_coding	ENSG00000142208	207	391
AKT1S1	.	.	.	.	.	19.4926	19.3264	18.8916	21.0139	AKT1 substrate 1 [Source:HGNC Symbol;Acc:HGNC:28426]	chr19:50372289-50392006	NM_001098632, NM_001098633, NM_001278159, NM_001278160, NM_032375	.	.	.	NP_001092102, NP_001092103, NP_001265088, NP_001265089, NP_115751	.	protein_coding	ENSG00000204673	84335	28426
AKT2	.	.	.	.	.	36.0861	34.8484	34.3426	31.1955	AKT serine/threonine kinase 2 [Source:HGNC Symbol;Acc:HGNC:392]	chr19:40736223-40791302	NM_001243027, NM_001243028, NM_001626	XM_011526621, XM_011526620, XM_011526619, XM_011526618, XM_011526617, XM_011526616, XM_011526615, XM_011526614	.	.	NP_001229956, NP_001229957, NP_001617	XP_011524916, XP_011524917, XP_011524918, XP_011524919, XP_011524920, XP_011524921, XP_011524922, XP_011524923, XP_016881959, XP_016881960	protein_coding	ENSG00000105221	208	392
AKT3	.	.	.	.	.	0.0979934	0.0627586	0.0579622	0.0730229	AKT serine/threonine kinase 3 [Source:HGNC Symbol;Acc:HGNC:393]	chr1:243419357-244013430	NM_001206729, NM_005465, NM_181690	XM_011544011, XM_005272997, XM_005272995, XM_005272994	.	.	NP_001193658, NP_005456, NP_859029	XP_005273051, XP_005273052, XP_011542314	protein_coding	ENSG00000117020	10000	393
AKTIP	.	.	.	.	.	12.2858	12.2147	12.3568	12.1384	AKT interacting protein [Source:HGNC Symbol;Acc:HGNC:16710]	chr16:53468331-53537163	NM_001012398, NM_001308325, NM_022476	XM_005256098, XM_005256097, XM_005256096, XM_005256095, XM_005256094	.	.	NP_001012398, NP_001295254, NP_071921	XP_005256151, XP_005256152, XP_005256153, XP_005256154, XP_005256155, XP_016879053, XP_016879054, XP_016879055	protein_coding	ENSG00000166971	64400	16710
AL021546.6	.	.	.	.	.	0.196376	4.39967e-06	4.66796e-06	0.411122	.	chr12:120875892-120907596	.	.	.	.	.	.	protein_coding	ENSG00000111780	.	.
AL021920.2	.	.	.	.	.	0	0	0	0	family with sequence similarity 231 member B [Source:HGNC Symbol;Acc:HGNC:49506]	chr1:17060445-17060956	.	XM_001721533	.	.	NP_001297084	XP_001721585, XP_016855477	protein_coding	ENSG00000268991	100133301	49506
AL022328.1	.	.	.	.	.	0	0	0	0	Uncharacterized protein [Source:UniProtKB/TrEMBL;Acc:M0QZK9]	chr22:50713407-50746056	.	.	.	.	.	.	protein_coding	ENSG00000268427	.	.
AL031320.1	.	.	.	.	.	0	0	0	0	.	chr6:143743968-143771810	.	.	.	.	.	.	protein_coding	ENSG00000268402	.	.
AL031590.1	.	.	.	.	.	0	0	0	0	.	chr22:39656864-39657063	.	.	.	.	.	.	protein_coding	ENSG00000214854	.	.
AL031663.1	.	.	.	.	.	0	0	0	0	Uncharacterized protein [Source:UniProtKB/TrEMBL;Acc:M0R2E6]	chr20:44095909-44110172	.	.	.	.	.	.	protein_coding	ENSG00000268111	.	.
AL035252.1	.	.	.	.	.	0	0	0	0	HCG2018895; Uncharacterized protein [Source:UniProtKB/TrEMBL;Acc:M0R2P0]	chr20:25176328-25207370	.	.	.	.	.	.	protein_coding	ENSG00000268302	.	.
AL035406.1	.	.	.	.	.	0	0	0	0	Uncharacterized protein [Source:UniProtKB/TrEMBL;Acc:M0QY64]	chr1:5922877-6161253	.	.	.	.	.	.	protein_coding	ENSG00000268332	.	.
AL035588.1	.	.	.	.	.	0	0	0	0	.	chr6:41651715-41703997	.	.	.	.	.	.	protein_coding	ENSG00000268275	.	.
AL035681.1	.	.	.	.	.	0	0	0	0	.	chr22:41685387-41685686	.	.	.	.	.	.	protein_coding	ENSG00000269104	.	.
AL049829.1	.	.	.	.	.	0.517793	0	1.2397	1.09532	Uncharacterized protein [Source:UniProtKB/TrEMBL;Acc:M0R3A9]	chr14:23775970-23795394	.	.	.	.	.	.	protein_coding	ENSG00000268702	.	.
AL049840.1	.	.	.	.	.	0.0162467	0.0615173	0.0160223	0.00441798	Uncharacterized protein; cDNA FLJ53535 [Source:UniProtKB/TrEMBL;Acc:B4DK98]	chr14:104029298-104181841	.	.	.	.	.	.	protein_coding	ENSG00000224997	.	.
AL050302.1	.	.	.	.	.	0	0	0	0	Uncharacterized protein [Source:UniProtKB/TrEMBL;Acc:F5GZX1]	chr21:14741930-14745386	.	.	.	.	.	.	protein_coding	ENSG00000256715	.	.
AL050303.1	.	.	.	.	.	0	0	0	0	Uncharacterized protein; cDNA FLJ43689 fis, clone TBAES2003550 [Source:UniProtKB/TrEMBL;Acc:Q6ZUI3]	chr21:15051620-15053459	.	.	.	.	.	.	protein_coding	ENSG00000269011	.	.
AL079342.1	.	.	.	.	.	0.0299139	0.0507685	0	0.0138828	Uncharacterized protein; cDNA FLJ27030 fis, clone SLV07741 [Source:UniProtKB/TrEMBL;Acc:Q6ZNW3]	chr6:89674245-89676685	.	.	.	.	.	.	protein_coding	ENSG00000203863	.	.
AL096677.1	.	.	.	.	.	0	0	0	0	.	chr20:23330014-23335414	.	.	.	.	.	.	protein_coding	ENSG00000269407	.	.
AL109659.1	.	.	.	.	.	0	0	0	0	HCG1780467; PRO0529; Uncharacterized protein [Source:UniProtKB/TrEMBL;Acc:Q9UI23]	chr1:48569305-48569878	.	.	.	.	.	.	protein_coding	ENSG00000269709	.	.
AL109927.1	.	.	.	.	.	2.52728	2.55483	0	2.18179	HCG2032222; PRO2047; Uncharacterized protein [Source:UniProtKB/TrEMBL;Acc:Q9UHS2]	chr1:28157288-28178187	.	.	.	.	.	.	protein_coding	ENSG00000268552	.	.
AL117190.2	.	.	.	.	.	0	0	0	0	.	chr14:101295065-101295537	.	.	.	.	.	.	protein_coding	ENSG00000267918	.	.
AL117190.3	.	.	.	.	.	0	0	0	0	Esophagus cancer-related gene-2 interaction susceptibility protein; Uncharacterized protein [Source:UniProtKB/TrEMBL;Acc:Q8IZW4]	chr14:101359264-101360646	.	.	.	.	.	.	protein_coding	ENSG00000269375	.	.
AL118506.1	.	.	.	.	.	0.172075	0.0794111	0.0815645	0.0720635	Uncharacterized protein [Source:UniProtKB/TrEMBL;Acc:M0R1J9]	chr20:62571181-62587768	.	.	.	.	.	.	protein_coding	ENSG00000267848	.	.
AL121895.1	.	.	.	.	.	0	0	0	0	Uncharacterized protein [Source:UniProtKB/TrEMBL;Acc:M0R345]	chr20:34679425-34820721	.	.	.	.	.	.	protein_coding	ENSG00000269650	.	.
AL121901.1	.	.	.	.	.	0	0	0	0	Nasopharyngeal carcinoma-related protein YH1; Uncharacterized protein [Source:UniProtKB/TrEMBL;Acc:Q9HBK5]	chr20:31823090-31823387	.	.	.	.	.	.	protein_coding	ENSG00000269117	.	.
AL121963.1	.	.	.	.	.	0	0	0	0	Uncharacterized protein [Source:UniProtKB/TrEMBL;Acc:H7C467]	chr6:116422011-116570660	.	.	.	.	.	.	protein_coding	ENSG00000234188	.	.
AL132989.1	.	.	.	.	.	0	0	0	0	.	chr14:58754750-58755865	.	.	.	.	.	.	protein_coding	ENSG00000268466	.	.
AL133262.1	.	.	.	.	.	0	0	0	0	.	chr6:44355261-44418163	.	.	.	.	.	.	protein_coding	ENSG00000267849	.	.
AL133318.1	.	.	.	.	.	0	0	1.50743	0	Uncharacterized protein [Source:UniProtKB/TrEMBL;Acc:M0QYP5]	chr13:41111137-41111323	.	.	.	.	.	.	protein_coding	ENSG00000269120	.	.
AL133373.1	.	.	.	.	.	0	0	0	0	Uncharacterized protein [Source:UniProtKB/TrEMBL;Acc:M0R207]	chr14:92038787-92041383	.	.	.	.	.	.	protein_coding	ENSG00000268657	.	.
AL135998.1	.	.	.	.	.	0	0	0	0	Uncharacterized protein [Source:UniProtKB/TrEMBL;Acc:H7BYV7]	chr14:23242430-23291750	.	.	.	.	.	.	protein_coding	ENSG00000215306	.	.
AL136115.1	.	.	.	.	.	0	0	0	0	HCG2032337; PRO1848; Uncharacterized protein [Source:UniProtKB/TrEMBL;Acc:Q9UHT5]	chr1:32372021-32385084	.	.	.	.	.	.	protein_coding	ENSG00000212673	.	.
AL136218.1	.	.	.	.	.	1.81421	1.54304	2.03293	1.12727	Sarcoma antigen NY-SAR-79; Uncharacterized protein [Source:UniProtKB/TrEMBL;Acc:Q86WE6]	chr13:49882785-50069139	.	.	.	.	.	.	protein_coding	ENSG00000215462	.	.
AL136376.1	.	.	.	.	.	0	0	0	0	Uncharacterized protein [Source:UniProtKB/TrEMBL;Acc:M0R1U3]	chr1:116915881-116947396	.	.	.	.	.	.	protein_coding	ENSG00000269279	.	.
AL136531.1	.	.	.	.	.	0	0	0.0272684	0.0891875	HCG2043693; Uncharacterized protein [Source:UniProtKB/TrEMBL;Acc:G3V1J7]	chr20:1316227-1317555	.	.	.	.	.	.	protein_coding	ENSG00000203630	.	.
AL137002.1	.	.	.	.	.	0	0	0	0	Uncharacterized protein [Source:UniProtKB/TrEMBL;Acc:M0R0V9]	chr13:113755562-113756608	.	.	.	.	.	.	protein_coding	ENSG00000268130	.	.
AL137026.1	.	.	.	.	.	0	0	0	0	Uncharacterized protein [Source:UniProtKB/TrEMBL;Acc:M0QY04]	chr10:44865612-44880545	.	.	.	.	.	.	protein_coding	ENSG00000269515	.	.
AL138815.1	.	.	.	.	.	0	0	0	0	Uncharacterized protein [Source:UniProtKB/TrEMBL;Acc:H7BYW3]	chr13:25946208-26599989	.	.	.	.	.	.	protein_coding	ENSG00000215549	.	.
AL138815.2	.	.	.	.	.	0	0	0	0	Uncharacterized protein [Source:UniProtKB/TrEMBL;Acc:O00246]	chr13:25946208-26599989	.	.	.	.	.	.	protein_coding	ENSG00000268344	.	.
AL138847.1	.	.	.	.	.	0.0582971	0	0	0	CDNA FLJ26506 fis, clone KDN07105; Uncharacterized protein [Source:UniProtKB/TrEMBL;Acc:Q6ZP49]	chr1:62920396-63154039	.	.	.	.	.	.	protein_coding	ENSG00000269624	.	.
AL139080.1	.	.	.	.	.	0	0	0	0	Uncharacterized protein [Source:UniProtKB/TrEMBL;Acc:M0R1P4]	chr13:24304327-24463558	.	.	.	.	.	.	protein_coding	ENSG00000268735	.	.
AL139333.1	.	.	.	.	.	0	0	0	0	.	chr6:83777384-83908651	.	.	.	.	.	.	protein_coding	ENSG00000214479	.	.
AL158091.1	.	.	.	.	.	0	0	0	0	Protein LOC100509861 [Source:UniProtKB/TrEMBL;Acc:M0R1Y7]	chr20:62474778-62475273	.	XM_003119827	.	.	.	XP_003119875	protein_coding	ENSG00000269223	100509861	.
AL158147.2	.	.	.	.	.	0	0	0	0	HCG2011465; Uncharacterized protein [Source:UniProtKB/TrEMBL;Acc:Q8WW44]	chr9:4792868-4861075	.	.	.	.	.	.	protein_coding	ENSG00000269305	.	.
AL160175.1	.	.	.	.	.	0	0	0	0	.	chr20:30252254-30310701	.	.	.	.	.	.	protein_coding	ENSG00000268457	.	.
AL160274.1	.	.	.	.	.	0	0	0	0	HCG17281; PRO0038; Uncharacterized protein [Source:UniProtKB/TrEMBL;Acc:Q9UI90]	chr9:35161988-35405335	.	.	.	.	.	.	protein_coding	ENSG00000268482	.	.
AL160286.1	.	.	.	.	.	0	0	0	0	Uncharacterized protein [Source:UniProtKB/TrEMBL;Acc:M0R0W5]	chr1:179334854-179545087	.	.	.	.	.	.	protein_coding	ENSG00000269064	.	.
AL161450.1	.	.	.	.	.	0	0	0	0	Uncharacterized protein [Source:UniProtKB/TrEMBL;Acc:M0QZJ9]	chr9:4985244-5128183	.	.	.	.	.	.	protein_coding	ENSG00000268155	.	.
AL161645.2	.	.	.	.	.	0	0	0	0	Uncharacterized protein [Source:UniProtKB/TrEMBL;Acc:M0QZJ1]	chr10:135333909-135352626	.	.	.	.	.	.	protein_coding	ENSG00000268925	.	.
AL161784.1	.	.	.	.	.	0	0	0	0	Uncharacterized protein [Source:UniProtKB/TrEMBL;Acc:M0R1V0]	chr9:124101265-124132582	.	.	.	.	.	.	protein_coding	ENSG00000267987	.	.
AL162389.1	.	.	.	.	.	0	0	0	0	Uncharacterized protein [Source:UniProtKB/TrEMBL;Acc:F8WER4]	chr9:110539470-110540419	.	.	.	.	.	.	protein_coding	ENSG00000214645	.	.
AL162407.1	.	.	.	.	.	1.3908	2.68112	1.89487	0.806165	CDNA FLJ20147 fis, clone COL07954; HCG1781466; Uncharacterized protein [Source:UniProtKB/TrEMBL;Acc:Q9NXN1]	chr10:115614419-115676953	.	.	.	.	.	.	protein_coding	ENSG00000234631	.	.
AL162424.1	.	.	.	.	.	0	0	0	0	Uncharacterized protein [Source:UniProtKB/TrEMBL;Acc:M0QXR1]	chr9:125132808-125157982	.	.	.	.	.	.	protein_coding	ENSG00000269738	.	.
AL162431.1	.	.	.	.	.	0	0	0	0	Uncharacterized protein [Source:UniProtKB/TrEMBL;Acc:H0YFY1]	chr1:180941694-180992257	.	.	.	.	.	.	protein_coding	ENSG00000234237	.	.
AL353354.1	.	.	.	.	.	0	0	0	0	Uncharacterized protein [Source:UniProtKB/TrEMBL;Acc:H3BLX2]	chr1:28526788-28559536	.	.	.	.	.	.	protein_coding	ENSG00000215902	.	.
AL353354.2	.	.	.	.	.	0	0	0	0	.	chr1:28526788-28559536	.	.	.	.	.	.	protein_coding	ENSG00000269804	.	.
AL353583.1	.	.	.	.	.	0	0	0	0	.	chr10:23983674-24836777	.	.	.	.	.	.	protein_coding	ENSG00000269879	.	.
AL353608.1	.	.	.	.	.	0	0	0	0	HDCMB45P; Uncharacterized protein [Source:UniProtKB/TrEMBL;Acc:Q9P1R7]	chr9:70856396-70914931	.	.	.	.	.	.	protein_coding	ENSG00000228537	.	.
AL353698.1	.	.	.	.	.	0	0	0	0	Uncharacterized protein [Source:UniProtKB/TrEMBL;Acc:E7EML2]	chrX:56100756-56102014	.	.	.	.	.	.	protein_coding	ENSG00000233889	.	.
AL353791.1	.	.	.	.	.	0.949024	1.26637	1.25974	0.860664	.	chr9:40028619-40032417	.	.	.	.	.	.	protein_coding	ENSG00000227921	.	.
AL354718.1	.	.	.	.	.	0	0	0.398873	0.626542	Uncharacterized protein [Source:UniProtKB/TrEMBL;Acc:Q8TBT3]	chr9:45441272-45441542	.	.	.	.	.	.	protein_coding	ENSG00000268578	.	.
AL354808.2	.	.	.	.	.	0	0	0	0	.	chr13:20268546-20269240	.	.	.	.	.	.	protein_coding	ENSG00000269591	.	.
AL354898.1	.	.	.	.	.	0	0.0263032	0	0	.	chr9:133274028-133282639	.	.	.	.	.	.	protein_coding	ENSG00000215428	.	.
AL355149.2	.	.	.	.	.	0	0	0	0	family with sequence similarity 231 member C [Source:EntrezGene;Acc:729587]	chr1:16865560-16866070	.	.	.	.	NP_001297067	XP_006726394, XP_016858568	protein_coding	ENSG00000268674	729587, 102723383	.
AL355531.2	.	.	.	.	.	0	0	0	0	Uncharacterized protein [Source:UniProtKB/TrEMBL;Acc:M0R0Y1]	chr10:131265447-131566271	.	.	.	.	.	.	protein_coding	ENSG00000268421	.	.
AL356215.1	.	.	.	.	.	0	0	0	0	.	chr11:35150090-35150215	.	.	.	.	.	.	protein_coding	ENSG00000269766	.	.
AL356356.1	.	.	.	.	.	0.781522	0.678659	0.591023	0.81026	Protein LOC100996516 [Source:UniProtKB/TrEMBL;Acc:Q8WYY2]	chr1:150521844-150533413	.	.	.	.	.	.	protein_coding	ENSG00000225996	.	.
AL357673.1	.	.	.	.	.	0.12003	0.070009	0.525102	0.568203	CDNA: FLJ21031 fis, clone CAE07336; HCG1780521; Uncharacterized protein [Source:UniProtKB/TrEMBL;Acc:Q9H7D2]	chr1:54635323-54662077	.	.	.	.	.	.	protein_coding	ENSG00000248835	.	.
AL358113.1	.	.	.	.	.	0	0	0	0	Tight junction protein 2 (Zona occludens 2) isoform 1 variant; Uncharacterized protein [Source:UniProtKB/TrEMBL;Acc:Q59F31]	chr9:71736179-71870124	.	.	.	.	.	.	protein_coding	ENSG00000269295	.	.
AL358333.1	.	.	.	.	.	0	0	0	0	HCG2013195; Uncharacterized protein [Source:UniProtKB/TrEMBL;Acc:M0R394]	chr14:52292912-52436518	.	.	.	.	.	.	protein_coding	ENSG00000267802	.	.
AL358813.2	.	.	.	.	.	0.78428	0.211379	0.583868	0.384404	family with sequence similarity 231, member D [Source:HGNC Symbol;Acc:49509]	chr1:149673899-149677289	.	.	.	.	.	.	protein_coding	ENSG00000203815	644634	49509
AL359091.2	.	.	.	.	.	0.0292884	0.0137367	0.0500369	0	CDNA: FLJ21673 fis, clone COL09042; HCG2036511; Uncharacterized protein [Source:UniProtKB/TrEMBL;Acc:Q9H6Y8]	chr9:131062366-131064212	.	.	.	.	.	.	protein_coding	ENSG00000268211	.	.
AL359195.1	.	.	.	.	.	0	0	0	0	Uncharacterized protein; cDNA FLJ46261 fis, clone TESTI4025062 [Source:UniProtKB/TrEMBL;Acc:Q6ZRL6]	chr10:82009465-82013395	.	.	.	.	.	.	protein_coding	ENSG00000204038	.	.
AL359693.1	.	.	.	.	.	0	0	0	0	.	chr6:82262306-82262537	.	.	.	.	.	.	protein_coding	ENSG00000269494	.	.
AL359736.1	.	.	.	.	.	0	0	0	0	protein PCOTH isoform 1 [Source:RefSeq peptide;Acc:NP_001014442]	chr13:24881303-24896673	.	.	.	.	NP_001129288, NP_001014442	.	protein_coding	ENSG00000205850	542767	.
AL360181.1	.	.	.	.	.	0	0	0	0	Uncharacterized protein [Source:UniProtKB/TrEMBL;Acc:M0R1D8]	chr10:135192719-135238076	.	.	.	.	.	.	protein_coding	ENSG00000268882	.	.
AL365202.1	.	.	.	.	.	0	0	0	0	Metazoan signal recognition particle RNA [Source:RFAM;Acc:RF00017]	chr9:3218296-3526001	.	.	.	.	.	.	misc_RNA	ENSG00000203286	.	.
AL390778.1	.	.	.	.	.	0	0	0	0	Uncharacterized protein [Source:UniProtKB/TrEMBL;Acc:M0QYD9]	chr9:138150511-138151275	.	.	.	.	.	.	protein_coding	ENSG00000269408	.	.
AL391152.1	.	.	.	.	.	0	0	0	0	.	chr14:57667224-57765460	.	.	.	.	.	.	protein_coding	ENSG00000212928	.	.
AL441883.1	.	.	.	.	.	1.1644	1.91104	1.34352	1.53099	Uncharacterized protein [Source:UniProtKB/TrEMBL;Acc:M0R2E0]	chr6:13615558-13621437	.	.	.	.	.	.	protein_coding	ENSG00000268059	.	.
AL445665.1	.	.	◎	.	◎	2.22534	1.89805	2.51557	4.49016	.	chr9:69650262-69660358	.	.	.	.	.	.	transcribed_unprocessed_pseudogene	ENSG00000176134	.	.
AL513478.1	.	.	.	.	.	0	0	0	0	Uncharacterized protein [Source:UniProtKB/TrEMBL;Acc:M0R309]	chr9:43135094-43135514	.	.	.	.	.	.	protein_coding	ENSG00000232866	.	.
AL583828.1	.	.	.	.	.	0.156059	0.110808	0.135603	0.118274	.	chr6:13358061-13487894	.	.	.	.	.	.	protein_coding	ENSG00000187461	.	.
AL589739.1	.	.	.	.	.	0	0	0	0	Uncharacterized protein [Source:UniProtKB/TrEMBL;Acc:M0QY59]	chr1:2252691-2323146	.	.	.	.	.	.	protein_coding	ENSG00000269753	.	.
AL589765.1	.	.	.	.	.	0	0	0	0	Uncharacterized protein; cDNA FLJ36032 fis, clone TESTI2017069 [Source:UniProtKB/TrEMBL;Acc:Q8N9Z1]	chr1:151674879-151702082	.	.	.	.	.	.	protein_coding	ENSG00000240510	.	.
AL590235.1	.	.	.	.	.	0	3.26463e-05	0	1.10121e-05	Uncharacterized protein [Source:UniProtKB/TrEMBL;Acc:M0QXW5]	chr4:3508102-3534286	.	.	.	.	.	.	protein_coding	ENSG00000268781	.	.
AL590452.1	.	.	.	.	.	0.0190225	0.0487297	0	0.0817256	Uncharacterized protein [Source:UniProtKB/TrEMBL;Acc:M0QZ77]	chr1:144851423-145076186	.	.	.	.	.	.	protein_coding	ENSG00000268172	.	.
AL590483.1	.	.	.	.	.	0	0.00819245	0	0	Uncharacterized protein; cDNA FLJ42623 fis, clone BRACE3015894 [Source:UniProtKB/TrEMBL;Acc:Q6ZVG0]	chr1:244227631-244231211	.	.	.	.	.	.	protein_coding	ENSG00000268146	.	.
AL590560.1	.	.	.	.	.	0	0	0	0	HCG1995379; Uncharacterized protein [Source:UniProtKB/TrEMBL;Acc:M0R2Y0]	chr1:159879883-159880159	.	.	.	.	.	.	protein_coding	ENSG00000269620	.	.
AL590714.1	.	.	.	.	.	4.47458	5.87624	2.75362	0	Uncharacterized protein [Source:UniProtKB/TrEMBL;Acc:M0R2L1]	chr1:161185068-161193421	.	.	.	.	.	.	protein_coding	ENSG00000268387	.	.
AL590822.1	.	.	.	.	.	0.037913	0.0303731	0	0.0175917	Uncharacterized protein [Source:UniProtKB/TrEMBL;Acc:F5H5L2]	chr1:2143359-2145620	.	.	.	.	.	.	protein_coding	ENSG00000203301	.	.
AL590822.2	.	.	.	.	.	0.138756	0.142595	0.044296	0.14725	Uncharacterized protein; cDNA FLJ36608 fis, clone TRACH2015824 [Source:UniProtKB/TrEMBL;Acc:Q8N9S5]	chr1:2004900-2126214	.	.	.	.	.	.	protein_coding	ENSG00000269554	.	.
AL591025.1	.	.	.	.	.	0	0	0	0	Uncharacterized protein [Source:UniProtKB/TrEMBL;Acc:H7BYS0]	chr6:158957467-159056460	.	.	.	.	.	.	protein_coding	ENSG00000214239	.	.
AL591479.1	.	.	.	.	.	0.452212	0.206399	0.353531	0.221864	Uncharacterized protein [Source:UniProtKB/TrEMBL;Acc:M0R1G5]	chr9:70646588-70648956	.	.	.	.	.	.	protein_coding	ENSG00000269337	.	.
AL591684.1	.	.	.	.	.	0	0	0	0	Protein LOC100996760 [Source:UniProtKB/TrEMBL;Acc:A6NLY1]	chr10:48255203-48279200	.	.	.	.	.	.	protein_coding	ENSG00000215020	100996760	.
AL591806.1	.	.	.	.	.	17.1609	0	0	0	Metazoan signal recognition particle RNA [Source:RFAM;Acc:RF00017]	chr1:161016737-161039760	.	.	.	.	.	.	misc_RNA	ENSG00000268154	.	.
AL592284.1	.	.	.	.	.	0.0522568	0.0445175	0.100771	0	Protein LOC642441 [Source:UniProtKB/TrEMBL;Acc:F5H305]	chr1:144339737-144521058	.	.	.	.	.	XP_005273044, XP_001134398	protein_coding	ENSG00000231360	730256	.
AL596220.1	.	.	.	.	.	0	0	0	0	Uncharacterized protein [Source:UniProtKB/TrEMBL;Acc:M0R1Z0]	chr1:186344969-186390510	.	.	.	.	.	.	protein_coding	ENSG00000268662	.	.
AL603965.1	.	.	.	.	.	0	0	0	0	Protein LOC100996760 [Source:UniProtKB/TrEMBL;Acc:A6NF06]	chr10:47746935-47770871	.	XM_003846495, XM_005276385	.	.	.	XP_005276442, XP_003846543	protein_coding	ENSG00000215033	100996760	.
AL606500.1	.	.	.	.	.	0	0	0	0	.	chr1:154554537-154600440	.	.	.	.	.	.	protein_coding	ENSG00000268141	.	.
AL626787.1	.	.	.	.	.	0.029662	0.116963	0.0797758	0	.	chr1:166026678-166028709	.	.	.	.	.	.	protein_coding	ENSG00000267884	.	.
AL627171.1	.	.	.	.	.	0	0	0	0	Uncharacterized protein [Source:UniProtKB/TrEMBL;Acc:H7BY28]	chr14:50234325-50319921	.	.	.	.	.	.	protein_coding	ENSG00000197502	.	.
AL627171.2	.	.	.	.	.	0	0	0	0	HCG1786899; PRO2610; Uncharacterized protein [Source:UniProtKB/TrEMBL;Acc:Q9P160]	chr14:50234325-50319921	.	.	.	.	.	.	protein_coding	ENSG00000269832	.	.
AL627309.1	.	.	.	.	.	0.179821	0.310714	0.412783	0.592959	Uncharacterized protein [Source:UniProtKB/TrEMBL;Acc:R4GN28]	chr1:134900-139379	.	.	.	.	.	XP_005277993, XP_005272761, XP_003960327, XP_003403763, XP_003119205	protein_coding	ENSG00000237683	728728	.
AL645608.1	.	.	.	.	.	0	0	0	0	Uncharacterized protein [Source:UniProtKB/TrEMBL;Acc:M0R0C9]	chr1:861117-894670	.	.	.	.	.	.	protein_coding	ENSG00000268179	.	.
AL645608.2	.	.	.	.	.	0	0	0	0	.	chr1:818042-819983	.	.	.	.	.	.	protein_coding	ENSG00000269308	.	.
AL645730.2	.	.	.	.	.	0	0	0	0	.	chr1:48998526-50489585	.	.	.	.	.	.	protein_coding	ENSG00000227839	.	.
AL645922.1	.	.	.	.	.	0	0	0	0	Uncharacterized protein [Source:UniProtKB/TrEMBL;Acc:M0R2J5]	chr6:31973944-31974881	.	.	.	.	.	.	protein_coding	ENSG00000268923	.	.
AL646016.1	.	.	.	.	.	0	0	0	0	Uncharacterized protein [Source:UniProtKB/TrEMBL;Acc:M0R2V9]	chr1:240255179-240643504	.	.	.	.	.	.	protein_coding	ENSG00000268365	.	.
AL669831.1	.	.	.	.	.	0	0	0	0	Uncharacterized protein [Source:UniProtKB/TrEMBL;Acc:M0QX24]	chr1:738531-739137	.	.	.	.	.	.	protein_coding	ENSG00000269831	.	.
AL929472.1	.	.	.	.	.	0	0	0	0	.	chr1:38275238-38325292	.	.	.	.	.	.	protein_coding	ENSG00000230610	.	.
AL953854.2	.	.	.	.	.	0.033998	0	0	0.00804656	.	chr9:47295878-47314322	.	.	.	.	.	.	protein_coding	ENSG00000236029	.	.
ALAD	.	.	.	.	.	19.8231	20.4239	19.0321	14.73	aminolevulinate dehydratase [Source:HGNC Symbol;Acc:HGNC:395]	chr9:116148596-116163613	NM_000031	XM_011518364, XM_011518363, XM_005251799	.	.	NP_000022, NP_001304674	XP_011516666	protein_coding	ENSG00000148218	210	395
ALAS1	.	.	.	.	.	12.2879	11.2026	13.1432	17.8677	5'-aminolevulinate synthase 1 [Source:HGNC Symbol;Acc:HGNC:396]	chr3:52232101-52248343	NM_000688, NM_001304443, NM_001304444, NM_199166	XM_011533478, XM_011533477	.	.	NP_000679, NP_001291372, NP_001291373, NP_954635	XP_011531779, XP_011531780	protein_coding	ENSG00000023330	211	396
ALAS2	.	.	.	.	.	0	0	0.015891	0	5'-aminolevulinate synthase 2 [Source:HGNC Symbol;Acc:HGNC:397]	chrX:55026789-55057497	NM_000032, NM_001037967, NM_001037968	XM_011530771, XM_005261995	.	.	NP_000023, NP_001033056, NP_001033057	XP_005262052, XP_011529073, XP_016884843	protein_coding	ENSG00000158578	212	397
ALB	.	.	.	.	.	4818.31	4833.44	4524.25	2813.13	albumin [Source:HGNC Symbol;Acc:HGNC:399]	chr4:74269955-74287129	NM_000477	.	.	.	NP_000468	.	protein_coding	ENSG00000163631	213	399
ALCAM	.	.	.	.	.	7.84291	8.43233	7.46098	5.46253	activated leukocyte cell adhesion molecule [Source:HGNC Symbol;Acc:HGNC:400]	chr3:105085752-105295744	NM_001243280, NM_001243281, NM_001627	.	.	.	NP_001230209, NP_001230210, NP_001618	.	protein_coding	ENSG00000170017	214	400
ALDH16A1	.	.	.	.	.	8.82078	10.0069	9.64674	10.1248	aldehyde dehydrogenase 16 family member A1 [Source:HGNC Symbol;Acc:HGNC:28114]	chr19:49949555-49974305	NM_001145396, NM_153329	XM_011526442, XM_011526441	.	.	NP_001138868, NP_699160	XP_011524743, XP_011524744	protein_coding	ENSG00000161618	126133	28114
ALDH18A1	.	.	.	.	.	103.693	96.9945	94.3162	69.814	aldehyde dehydrogenase 18 family member A1 [Source:HGNC Symbol;Acc:HGNC:9722]	chr10:97365685-97416463	NM_001017423, NM_001323414, NM_002860	XM_011540001, XM_006717933	.	.	NP_001017423, NP_001310342, NP_001310343, NP_001310344, NP_002851	XP_006717996	protein_coding	ENSG00000059573	5832	9722
ALDH1A1	.	.	.	.	.	113.679	107.895	109.953	127.36	aldehyde dehydrogenase 1 family member A1 [Source:HGNC Symbol;Acc:HGNC:402]	chr9:75515577-75567972	NM_000689	.	.	.	NP_000680	.	protein_coding	ENSG00000165092	216	402
ALDH1A2	.	.	.	.	.	0.0287141	0.0273895	0.00913073	0.0274937	aldehyde dehydrogenase 1 family member A2 [Source:HGNC Symbol;Acc:HGNC:15472]	chr15:58245621-58571462	NM_001206897, NM_003888, NM_170696, NM_170697	.	.	.	NP_001193826, NP_003879, NP_733797, NP_733798	.	protein_coding	ENSG00000128918	8854	15472
ALDH1A3	.	.	.	.	.	0	0	0.0209573	0.00999941	aldehyde dehydrogenase 1 family member A3 [Source:HGNC Symbol;Acc:HGNC:409]	chr15:101419580-101456831	NM_000693, NM_001293815	.	.	.	NP_000684, NP_001280744	.	protein_coding	ENSG00000184254	220	409
ALDH1B1	.	.	.	.	.	35.7547	34.7183	34.6155	35.997	aldehyde dehydrogenase 1 family member B1 [Source:HGNC Symbol;Acc:HGNC:407]	chr9:38392660-38398658	NM_000692	XM_011517802	.	.	NP_000683	XP_011516104	protein_coding	ENSG00000137124	219	407
ALDH1L1	.	.	.	.	.	4.48938	4.25317	4.56691	5.05004	aldehyde dehydrogenase 1 family member L1 [Source:HGNC Symbol;Acc:HGNC:3978]	chr3:125822404-125900029	NM_001270364, NM_001270365, NM_012190	XM_011512356, XM_011512355, XM_006713481	.	.	NP_001257293, NP_001257294, NP_036322	XP_006713544, XP_011510657	protein_coding	ENSG00000144908	10840	3978
ALDH1L2	.	.	.	.	.	2.73239	2.74942	2.56581	3.54437	aldehyde dehydrogenase 1 family member L2 [Source:HGNC Symbol;Acc:HGNC:26777]	chr12:105380087-105478355	NM_001034173	XM_017018889, XM_011537987, XM_011537986	.	.	NP_001029345	XP_011536288, XP_016874378	protein_coding	ENSG00000136010	160428	26777
ALDH2	.	.	.	.	.	48.8329	45.306	46.6404	47.1694	aldehyde dehydrogenase 2 family (mitochondrial) [Source:HGNC Symbol;Acc:HGNC:404]	chr12:112123874-112255333	NM_000690, NM_001204889	.	.	.	NP_000681, NP_001191818	.	protein_coding	ENSG00000111275	217	404
ALDH3A1	.	.	.	.	.	0.0375437	0.0845877	0.156256	0.149658	aldehyde dehydrogenase 3 family member A1 [Source:HGNC Symbol;Acc:HGNC:405]	chr17:19641296-19651746	NM_000691, NM_001135167, NM_001135168	XM_011523731, XM_011523730, XM_005256524, XM_005256523, XM_005256522	.	.	NP_000682, NP_001128639, NP_001128640	XP_005256579, XP_005256580, XP_005256581, XP_011522032, XP_011522033	protein_coding	ENSG00000108602	218	405
ALDH3A2	.	.	.	.	.	55.0933	55.7052	56.3559	54.9518	aldehyde dehydrogenase 3 family member A2 [Source:HGNC Symbol;Acc:HGNC:403]	chr17:19551838-19580911	NM_000382, NM_001031806	XM_017024357, XM_017024356, XM_011523733, XM_011523732	.	.	NP_000373, NP_001026976	XP_011522034, XP_011522035, XP_016879845, XP_016879846	protein_coding	ENSG00000072210	224	403
ALDH3B1	.	.	.	.	.	3.91482	4.08047	3.63533	1.98528	aldehyde dehydrogenase 3 family member B1 [Source:HGNC Symbol;Acc:HGNC:410]	chr11:67776047-67796743	NM_000694, NM_001030010, NM_001161473, NM_001290058, NM_001290059	.	.	.	NP_000685, NP_001025181, NP_001154945, NP_001276987, NP_001276988	.	protein_coding	ENSG00000006534	221	410
ALDH3B2	.	.	.	.	.	0	0	0	0	aldehyde dehydrogenase 3 family member B2 [Source:HGNC Symbol;Acc:HGNC:411]	chr11:67429632-67448671	NM_000695, NM_001031615	XM_011544851	.	.	NP_000686, NP_001026786	.	protein_coding	ENSG00000132746	222	411
ALDH4A1	.	.	.	.	.	99.0452	100.829	96.3694	66.7717	aldehyde dehydrogenase 4 family member A1 [Source:HGNC Symbol;Acc:HGNC:406]	chr1:19197923-19229275	NM_001161504, NM_001319218, NM_003748, NM_170726	XM_011542352	.	.	NP_001154976, NP_001306147, NP_003739, NP_733844	XP_011540654	protein_coding	ENSG00000159423	8659	406
ALDH5A1	.	.	.	.	.	17.9835	15.8994	16.2115	17.5038	aldehyde dehydrogenase 5 family member A1 [Source:HGNC Symbol;Acc:HGNC:408]	chr6:24495079-24537435	NM_001080, NM_170740	.	.	.	NP_001071, NP_733936	.	protein_coding	ENSG00000112294	7915	408
ALDH6A1	.	.	.	.	.	9.25503	9.36059	9.23601	4.74413	aldehyde dehydrogenase 6 family member A1 [Source:HGNC Symbol;Acc:HGNC:7179]	chr14:74486058-74551196	NM_001278593, NM_001278594, NM_005589	.	.	.	NP_001265522, NP_001265523, NP_005580	.	protein_coding	ENSG00000119711	4329	7179
ALDH7A1	.	.	.	.	.	43.9522	42.5566	41.2311	31.561	aldehyde dehydrogenase 7 family member A1 [Source:HGNC Symbol;Acc:HGNC:877]	chr5:125866891-125931110	NM_001182, NM_001201377, NM_001202404	XM_011543417	.	.	NP_001173, NP_001188306, NP_001189333	XP_011541719	protein_coding	ENSG00000164904	501	877
ALDH8A1	.	.	.	.	.	0.169528	0.238716	0.16654	0.087706	aldehyde dehydrogenase 8 family member A1 [Source:HGNC Symbol;Acc:HGNC:15471]	chr6:135238527-135271260	NM_001193480, NM_022568, NM_170771	XM_006715551	.	.	NP_001180409, NP_072090, NP_739577	.	protein_coding	ENSG00000118514	64577	15471
ALDH9A1	.	.	.	.	.	16.8822	16.0992	16.2011	13.4179	aldehyde dehydrogenase 9 family member A1 [Source:HGNC Symbol;Acc:HGNC:412]	chr1:165631452-165668100	NM_000696	XM_011509294	.	.	NP_000687	XP_011507596	protein_coding	ENSG00000143149	223	412
ALDOA	.	.	.	.	.	1410.21	1436.79	1443.83	1478.39	aldolase, fructose-bisphosphate A [Source:HGNC Symbol;Acc:HGNC:414]	chr16:30064410-30081741	NM_000034, NM_001127617, NM_001243177, NM_184041, NM_184043	XM_011545768, XM_011545767	.	.	NP_000025, NP_001121089, NP_001230106, NP_908930, NP_908932	XP_011544069, XP_011544070	protein_coding	ENSG00000149925	226	414
ALDOB	.	.	.	.	.	0.176852	0.210514	0.175892	0.154559	aldolase, fructose-bisphosphate B [Source:HGNC Symbol;Acc:HGNC:417]	chr9:104182859-104198105	NM_000035	.	.	.	NP_000026	.	protein_coding	ENSG00000136872	229	417
ALDOC	.	.	.	.	.	25.15	25.7429	25.2689	19.3091	aldolase, fructose-bisphosphate C [Source:HGNC Symbol;Acc:HGNC:418]	chr17:26900132-26904282	NM_005165	XM_011524556, XM_005257949	.	.	NP_005156	XP_005258006, XP_011522858	protein_coding	ENSG00000109107	230	418
ALG1	.	.	.	.	.	32.8122	33.3341	34.6095	38.3388	ALG1, chitobiosyldiphosphodolichol beta-mannosyltransferase [Source:HGNC Symbol;Acc:HGNC:18294]	chr16:5083960-5147809	NM_019109	XM_011522565	.	.	NP_061982	XP_011520867, XP_016878946, XP_016878947	protein_coding	ENSG00000033011	56052	18294
ALG10	.	.	.	.	.	2.12737	2.93313	2.82645	2.32728	ALG10, alpha-1,2-glucosyltransferase [Source:HGNC Symbol;Acc:HGNC:23162]	chr12:34175215-34182629	NM_032834	.	.	.	NP_116223	.	protein_coding	ENSG00000139133	84920	23162
ALG10B	.	.	.	.	.	2.05205	1.52422	2.26361	1.71342	ALG10B, alpha-1,2-glucosyltransferase [Source:HGNC Symbol;Acc:HGNC:31088]	chr12:38710379-38723530	NM_001013620, NM_001308340	XM_011537948, XM_005268665	.	.	NP_001013642, NP_001295269	XP_005268722, XP_011536250	protein_coding	ENSG00000175548	144245	31088
ALG11	.	.	.	.	.	9.34811	8.88623	9.21032	10.2473	ALG11, alpha-1,2-mannosyltransferase [Source:HGNC Symbol;Acc:HGNC:32456]	chr13:52586533-52607736	NM_001004127	.	.	.	NP_001004127	.	protein_coding	ENSG00000253710	440138	32456
ALG12	.	.	.	.	.	2.87697	2.72898	2.43366	2.1136	ALG12, alpha-1,6-mannosyltransferase [Source:HGNC Symbol;Acc:HGNC:19358]	chr22:50293876-50312106	NM_024105	XM_011530371	.	.	NP_077010	XP_011528673	protein_coding	ENSG00000182858	79087	19358
ALG13	.	.	.	.	.	17.4378	19.3812	20.8429	20.5534	ALG13, UDP-N-acetylglucosaminyltransferase subunit [Source:HGNC Symbol;Acc:HGNC:30881]	chrX:110924345-111003877	NM_001039210, NM_001099922, NM_001168385, NM_001257230, NM_001257231, NM_001257234, NM_001257235, NM_001257237, NM_001257239, NM_001257240, NM_001324292, NM_018466	XM_011531035, XM_011531034, XM_011531033, XM_011531032, XM_011531031, XM_011531030, XM_011531029, XM_011531028, XM_006724698, XM_006724697, XM_006724695, XM_006724693, XM_005262191	.	.	NP_001034299, NP_001093392, NP_001161857, NP_001244159, NP_001244160, NP_001244163, NP_001244164, NP_001244166, NP_001244168, NP_001244169, NP_001311219, NP_001311220, NP_001311221, NP_001311223, NP_060936	XP_005262248, XP_006724756, XP_006724760, XP_006724761, XP_011529330, XP_011529332, XP_011529333, XP_011529334, XP_011529335, XP_011529336, XP_016885335, XP_016885336, XP_016885337	protein_coding	ENSG00000101901	79868	30881
ALG14	.	.	.	.	.	1.6645	1.8523	1.82505	1.25265	ALG14, UDP-N-acetylglucosaminyltransferase subunit [Source:HGNC Symbol;Acc:HGNC:28287]	chr1:95439962-95538501	NM_144988	.	.	.	NP_659425	.	protein_coding	ENSG00000172339	199857	28287
ALG1L	.	.	.	.	.	0	0.0959765	0.0520636	0	ALG1, chitobiosyldiphosphodolichol beta-mannosyltransferase like [Source:HGNC Symbol;Acc:HGNC:33721]	chr3:125648117-125655882	NM_001015050, NM_001195223	.	.	.	NP_001015050, NP_001182152	XP_016861333, XP_016861334, XP_016861335, XP_016861336	protein_coding	ENSG00000189366	200810	33721
ALG1L2	.	.	.	.	.	0	0	0.0375595	0	ALG1, chitobiosyldiphosphodolichol beta-mannosyltransferase like 2 [Source:HGNC Symbol;Acc:HGNC:37258]	chr3:129800673-129817233	NM_001136152	XM_011513075	.	.	NP_001129624	.	protein_coding	ENSG00000251287	644974	37258
ALG2	.	.	.	.	.	30.5691	31.3702	31.3557	33.5377	ALG2, alpha-1,3/1,6-mannosyltransferase [Source:HGNC Symbol;Acc:HGNC:23159]	chr9:101979648-101984238	NM_033087	.	.	.	NP_149078	.	protein_coding	ENSG00000119523	85365	23159
ALG3	.	.	.	.	.	34.7537	31.2446	35.0664	40.3278	ALG3, alpha-1,3- mannosyltransferase [Source:HGNC Symbol;Acc:HGNC:23056]	chr3:183960121-183967336	NM_001006941, NM_005787	XM_011512323	.	.	NP_001006942, NP_005778	XP_011510624, XP_011510625	protein_coding	ENSG00000214160	10195	23056
ALG5	.	.	.	.	.	19.4889	18.6658	19.175	23.4999	ALG5, dolichyl-phosphate beta-glucosyltransferase [Source:HGNC Symbol;Acc:HGNC:20266]	chr13:37523911-37573504	NM_001142364, NM_013338	XM_005266362	.	.	NP_001135836, NP_037470	.	protein_coding	ENSG00000120697	29880	20266
ALG6	.	.	.	.	.	4.18173	4.07905	4.44294	3.52023	ALG6, alpha-1,3-glucosyltransferase [Source:HGNC Symbol;Acc:HGNC:23157]	chr1:63833260-63904233	NM_013339	.	.	.	NP_037471	.	protein_coding	ENSG00000088035	29929	23157
ALG8	.	.	.	.	.	46.3353	45.353	47.5837	40.4797	ALG8, alpha-1,3-glucosyltransferase [Source:HGNC Symbol;Acc:HGNC:23161]	chr11:77811987-77850706	NM_001007027, NM_024079	XM_011545252, XM_011545251, XM_005274247	.	.	NP_001007028, NP_076984	XP_005274304, XP_011543554, XP_016873763	protein_coding	ENSG00000159063	79053	23161
ALG9	.	.	.	.	.	18.8829	19.3445	19.1163	15.7554	ALG9, alpha-1,2-mannosyltransferase [Source:HGNC Symbol;Acc:HGNC:15672]	chr11:111656979-111756699	NM_001077690, NM_001077691, NM_001077692, NM_024740	XM_011542995, XM_011542992, XM_011542991, XM_011542990, XM_006718913, XM_005277724, XM_005277723	.	.	NP_001071158, NP_001071159, NP_001071160, NP_079016	XP_005277780, XP_005277781, XP_006718976, XP_011541294, XP_016873802, XP_016873805, XP_016873806, XP_016873807, XP_016873808, XP_016873809, XP_016873810, XP_016873811, XP_016873812, XP_016873813, XP_016873814	protein_coding	ENSG00000086848	79796	15672
ALK	.	.	.	.	.	0	0	0	0	anaplastic lymphoma receptor tyrosine kinase [Source:HGNC Symbol;Acc:HGNC:427]	chr2:29415639-30144432	NM_004304	.	.	.	NP_004295	.	protein_coding	ENSG00000171094	238	427
ALKBH1	.	.	.	.	.	5.55595	6.13745	6.38103	7.15373	alkB homolog 1, histone H2A dioxygenase [Source:HGNC Symbol;Acc:HGNC:17911]	chr14:78138746-78174363	NM_006020	.	.	.	NP_006011	.	protein_coding	ENSG00000100601	8846	17911
ALKBH2	.	.	.	.	.	14.7407	15.8792	16.9389	16.73	alkB homolog 2, alpha-ketoglutarate dependent dioxygenase [Source:HGNC Symbol;Acc:HGNC:32487]	chr12:109525992-109531293	NM_001001655, NM_001145374, NM_001145375, NM_001205179, NM_001205180	XM_005253836, XM_005253835	.	.	NP_001001655, NP_001138846, NP_001138847, NP_001192108, NP_001192109	XP_005253892, XP_005253893	protein_coding	ENSG00000189046	121642	32487
ALKBH3	.	.	.	.	.	10.883	10.5392	10.8609	11.9919	alkB homolog 3, alpha-ketoglutaratedependent dioxygenase [Source:HGNC Symbol;Acc:HGNC:30141]	chr11:43902388-43941762	NM_139178	.	.	.	NP_631917	.	protein_coding	ENSG00000166199	221120	30141
ALKBH4	.	.	.	.	.	3.17245	3.31828	3.54706	2.88392	alkB homolog 4, lysine demethylase [Source:HGNC Symbol;Acc:HGNC:21900]	chr7:102073976-102105323	NM_017621	XM_005250465, XM_005250464	.	.	NP_060091	XP_005250521, XP_005250522	protein_coding	ENSG00000160993	54784	21900
ALKBH5	.	.	.	.	.	41.0001	42.5839	39.4842	45.907	alkB homolog 5, RNA demethylase [Source:HGNC Symbol;Acc:HGNC:25996]	chr17:18086391-18113268	NM_017758	.	.	.	NP_060228	.	protein_coding	ENSG00000091542	54890	25996
ALKBH6	.	.	.	.	.	4.16208	4.37683	4.19705	4.46401	alkB homolog 6 [Source:HGNC Symbol;Acc:HGNC:28243]	chr19:36500025-36505141	NM_001297701, NM_032878, NM_198867	XM_005259359, XM_005259357	.	.	NP_001284630, NP_116267, NP_942567	XP_005259414	protein_coding	ENSG00000239382	84964	28243
ALKBH7	.	.	.	.	.	32.9228	36.6594	39.2075	30.1618	alkB homolog 7 [Source:HGNC Symbol;Acc:HGNC:21306]	chr19:6372443-6379069	NM_032306	.	.	.	NP_115682	.	protein_coding	ENSG00000125652	84266	21306
ALKBH8	.	.	.	.	.	2.92965	3.07505	3.04243	3.28996	alkB homolog 8, tRNA methyltransferase [Source:HGNC Symbol;Acc:HGNC:25189]	chr11:107373451-107436472	NM_001301010, NM_138775	XM_005271729, XM_005271728	.	.	NP_001287939, NP_620130	XP_005271785, XP_005271786	protein_coding	ENSG00000137760	91801	25189
ALLC	.	.	.	.	.	0.0353795	0.0345657	0	0.0354889	allantoicase [Source:HGNC Symbol;Acc:HGNC:17377]	chr2:3705784-3750261	NM_018436	XM_011510370	.	.	NP_060906	XP_011508672	protein_coding	ENSG00000151360	55821	17377
ALMS1	.	.	.	.	.	2.95159	2.91127	3.06288	3.31205	ALMS1, centrosome and basal body associated protein [Source:HGNC Symbol;Acc:HGNC:428]	chr2:73612885-73837046	NM_015120	.	.	.	NP_055935	.	protein_coding	ENSG00000116127	7840	428
ALOX12	.	.	.	.	.	0	0.0239492	0	0.0109633	arachidonate 12-lipoxygenase, 12S type [Source:HGNC Symbol;Acc:HGNC:429]	chr17:6899383-6914055	NM_000697	XM_011523780	.	.	NP_000688	XP_011522082	protein_coding	ENSG00000108839	239	429
ALOX12B	.	.	.	.	.	0	0.0476344	0.0130465	0	arachidonate 12-lipoxygenase, 12R type [Source:HGNC Symbol;Acc:HGNC:430]	chr17:7975953-7991021	NM_001139	.	.	.	NP_001130	.	protein_coding	ENSG00000179477	242	430
ALOX15	.	.	.	.	.	0.0454085	0.0463439	0.0240094	0.0519607	arachidonate 15-lipoxygenase [Source:HGNC Symbol;Acc:HGNC:433]	chr17:4534196-4545589	NM_001140	.	.	.	NP_001131	.	protein_coding	ENSG00000161905	246	433
ALOX15B	.	.	.	.	.	0	0	0	0	arachidonate 15-lipoxygenase, type B [Source:HGNC Symbol;Acc:HGNC:434]	chr17:7942334-7952452	NM_001039130, NM_001039131, NM_001141	.	.	.	NP_001034219, NP_001034220, NP_001132	.	protein_coding	ENSG00000179593	247	434
ALOX5	.	.	.	.	.	0	0	0	0.0151313	arachidonate 5-lipoxygenase [Source:HGNC Symbol;Acc:HGNC:435]	chr10:45869623-45941567	NM_000698, NM_001256153, NM_001256154	XM_011539564	.	.	NP_000689, NP_001243082, NP_001243083	.	protein_coding	ENSG00000012779	240	435
ALOX5AP	.	.	.	.	.	0.461121	0.472416	0.397806	0.156837	arachidonate 5-lipoxygenase activating protein [Source:HGNC Symbol;Acc:HGNC:436]	chr13:31287614-31338563	NM_001204406, NM_001629	.	.	.	NP_001191335, NP_001620	.	protein_coding	ENSG00000132965	241	436
ALOXE3	.	.	.	.	.	0	0	0.0282617	0.064008	arachidonate lipoxygenase 3 [Source:HGNC Symbol;Acc:HGNC:13743]	chr17:7999217-8022365	NM_001165960, NM_021628	.	.	.	NP_001159432, NP_067641	.	protein_coding	ENSG00000179148	59344	13743
ALPI	.	.	.	.	.	0	0.0120145	0	0	alkaline phosphatase, intestinal [Source:HGNC Symbol;Acc:HGNC:437]	chr2:233320832-233324742	NM_001631	.	.	.	NP_001622	.	protein_coding	ENSG00000163295	248	437
ALPK1	.	.	.	.	.	0.149392	0.206495	0.196501	0.154349	alpha kinase 1 [Source:HGNC Symbol;Acc:HGNC:20917]	chr4:113218498-113363762	NM_001102406, NM_001253884, NM_025144	XM_011532283, XM_011532282, XM_011532281, XM_011532280, XM_006714326, XM_005263248, XM_005263247, XM_005263246, XM_005263245	.	.	NP_001095876, NP_001240813, NP_079420	XP_005263302, XP_005263303, XP_006714389, XP_016864122, XP_016864123, XP_016864124, XP_016864125, XP_016864126, XP_016864127, XP_016864128, XP_016864129, XP_016864130, XP_016864131, XP_016864132, XP_016864133, XP_016864134, XP_016864136, XP_016864137	protein_coding	ENSG00000073331	80216	20917
ALPK2	.	.	.	.	.	4.5154	4.52593	4.43663	3.8064	alpha kinase 2 [Source:HGNC Symbol;Acc:HGNC:20565]	chr18:56148478-56296189	NM_052947	XM_011525802, XM_011525801	.	.	NP_443179	XP_011524103, XP_011524104, XP_016881024, XP_016881025, XP_016881026	protein_coding	ENSG00000198796	115701	20565
ALPK3	.	.	.	.	.	0.0382029	0.0391035	0.0449584	0.0434683	alpha kinase 3 [Source:HGNC Symbol;Acc:HGNC:17574]	chr15:85359910-85416713	NM_020778	XM_017022444	.	.	NP_065829	XP_016877933	protein_coding	ENSG00000136383	57538	17574
ALPL	.	.	.	.	.	0.166091	0.0812411	0.115642	0.0882599	alkaline phosphatase, liver/bone/kidney [Source:HGNC Symbol;Acc:HGNC:438]	chr1:21835864-21904905	NM_000478, NM_001127501, NM_001177520	XM_006710546, XM_005245818	.	.	NP_000469, NP_001120973, NP_001170991	XP_005245875, XP_006710609, XP_016856392	protein_coding	ENSG00000162551	249	438
ALPP	.	.	.	.	.	0	0.0101192	0	0	alkaline phosphatase, placental [Source:HGNC Symbol;Acc:HGNC:439]	chr2:233243243-233247599	NM_001632	.	.	.	NP_001623	.	protein_coding	ENSG00000163283	250	439
ALPPL2	.	.	.	.	.	0.0144956	0.0116531	0	0	alkaline phosphatase, placental like 2 [Source:HGNC Symbol;Acc:HGNC:441]	chr2:233271552-233275424	NM_031313	.	.	.	NP_112603	.	protein_coding	ENSG00000163286	251	441
ALS2	.	.	.	.	.	8.56643	8.78346	8.20386	9.62894	ALS2, alsin Rho guanine nucleotide exchange factor [Source:HGNC Symbol;Acc:HGNC:443]	chr2:202565276-202645912	NM_001135745, NM_020919	XM_017004569, XM_011511530, XM_006712654, XM_005246709	.	.	NP_001129217, NP_065970	XP_006712717, XP_011509832, XP_016860058	protein_coding	ENSG00000003393	57679	443
ALS2CL	.	.	.	.	.	0	0.0161468	0	0	ALS2 C-terminal like [Source:HGNC Symbol;Acc:HGNC:20605]	chr3:46710678-46735191	NM_001190707, NM_147129, NM_182775	.	.	.	NP_001177636, NP_667340, NP_877576	XP_006713156	protein_coding	ENSG00000178038	259173	20605
ALS2CR11	.	.	.	.	.	0	0	0	0	amyotrophic lateral sclerosis 2 chromosome region candidate 11 [Source:HGNC Symbol;Acc:HGNC:14438]	chr2:202352147-202483901	NM_001168216, NM_001168217, NM_001168221, NM_152525	XM_011510736, XM_006712336, XM_006712335, XM_006712334, XM_006712333, XM_006712332, XM_006712331, XM_005246347	.	.	NP_001161688, NP_001161689, NP_001161693, NP_689738	XP_006712394, XP_006712395, XP_006712396, XP_006712397, XP_006712398, XP_006712399, XP_011509038	protein_coding	ENSG00000155754	151254	14438
ALS2CR12	.	.	.	.	.	0.226237	0.296137	0.293636	0.0962761	amyotrophic lateral sclerosis 2 chromosome region candidate 12 [Source:HGNC Symbol;Acc:HGNC:14439]	chr2:202152993-202222121	NM_001127391, NM_001289993, NM_139163	XM_011510611, XM_011510610, XM_011510609, XM_011510608, XM_011510607, XM_011510606	NR_110620	.	NP_001120863, NP_001276922, NP_631902	XP_011508908, XP_011508912, XP_016858849	protein_coding	ENSG00000155749	130540	14439
ALX1	.	.	.	.	.	0	0.0398113	0	0	ALX homeobox 1 [Source:HGNC Symbol;Acc:HGNC:1494]	chr12:85673884-85695562	NM_006982	XM_005269165	.	.	NP_008913	XP_005269222	protein_coding	ENSG00000180318	8092	1494
ALX3	.	.	.	.	.	0	0	0	0	ALX homeobox 3 [Source:HGNC Symbol;Acc:HGNC:449]	chr1:110602615-110613322	NM_006492	.	.	.	NP_006483	.	protein_coding	ENSG00000156150	257	449
ALX4	.	.	.	.	.	0	0	0	0	ALX homeobox 4 [Source:HGNC Symbol;Acc:HGNC:450]	chr11:44281993-44331716	NM_021926	.	.	.	NP_068745	.	protein_coding	ENSG00000052850	60529	450
ALYREF	.	.	.	.	.	54.4611	51.9901	51.5858	50.6066	Aly/REF export factor [Source:HGNC Symbol;Acc:HGNC:19071]	chr17:79845719-79869340	NM_005782	.	.	.	NP_005773	.	protein_coding	ENSG00000183684	10189	19071
AMACR	.	.	.	.	.	13.8351	13.5776	11.6528	8.68282	alpha-methylacyl-CoA racemase [Source:HGNC Symbol;Acc:HGNC:451]	chr5:33986282-34008213	NM_001167595, NM_014324, NM_203382	.	.	.	NP_001161067, NP_055139, NP_976316	.	protein_coding	ENSG00000242110	23600	451
AMBN	.	.	.	.	.	0	0	0	0	ameloblastin [Source:HGNC Symbol;Acc:HGNC:452]	chr4:71457972-71473005	NM_016519	.	.	.	NP_057603	.	protein_coding	ENSG00000178522	258	452
AMBP	.	.	.	.	.	1075.12	1126.49	1132.78	1016.37	alpha-1-microglobulin/bikunin precursor [Source:HGNC Symbol;Acc:HGNC:453]	chr9:116822406-116840752	NM_001633	.	.	.	NP_001624	.	protein_coding	ENSG00000106927	259	453
AMBRA1	.	.	.	.	.	12.8997	11.9714	12.6862	12.8033	autophagy and beclin 1 regulator 1 [Source:HGNC Symbol;Acc:HGNC:25990]	chr11:46417963-46615595	NM_001267782, NM_001267783, NM_001300731, NM_017749	XM_006718260, XM_006718259, XM_005253014, XM_005253011, XM_005253009	.	.	NP_001254711, NP_001254712, NP_001287660, NP_060219	XP_005253066, XP_005253068, XP_005253071, XP_006718322, XP_006718323	protein_coding	ENSG00000110497	55626	25990
AMD1	.	.	.	.	.	100.218	101.109	100.099	102.756	adenosylmethionine decarboxylase 1 [Source:HGNC Symbol;Acc:HGNC:457]	chr6:111195972-111216916	NM_001287214, NM_001287215, NM_001287216, NM_001634	.	.	.	NP_001274143, NP_001274144, NP_001274145, NP_001625	.	protein_coding	ENSG00000123505	262	457
AMDHD1	.	.	.	.	.	8.43554	9.10427	9.06341	5.65374	amidohydrolase domain containing 1 [Source:HGNC Symbol;Acc:HGNC:28577]	chr12:96337070-96362494	NM_152435	.	.	.	NP_689648	.	protein_coding	ENSG00000139344	144193	28577
AMDHD2	.	.	.	.	.	17.1417	17.1669	15.9071	12.6105	amidohydrolase domain containing 2 [Source:HGNC Symbol;Acc:HGNC:24262]	chr16:2525051-2581423	NM_001145815, NM_015944	XM_017023267	.	.	NP_001139287, NP_057028	XP_016878751, XP_016878753, XP_016878756	protein_coding	ENSG00000162066	51005	24262
AMELX	.	.	.	.	.	0	0	0	0	amelogenin, X-linked [Source:HGNC Symbol;Acc:HGNC:461]	chrX:11155662-11683821	NM_001142, NM_182680, NM_182681	XM_011545489	.	.	NP_001133, NP_872621, NP_872622	XP_011543791, XP_016884893	protein_coding	ENSG00000125363	265	461
AMELY	.	.	.	.	.	0	0	0	0	amelogenin, Y-linked [Source:HGNC Symbol;Acc:HGNC:462]	chrY:6733958-6742068	NM_001143	XM_011531472	.	.	NP_001134	XP_011529774, XP_016885531	protein_coding	ENSG00000099721	266	462
AMER1	.	.	.	.	.	2.87667	2.741	2.57651	2.24969	APC membrane recruitment protein 1 [Source:HGNC Symbol;Acc:HGNC:26837]	chrX:63404996-63425624	NM_152424	XM_011530858	.	.	NP_689637	XP_011529160	protein_coding	ENSG00000184675	139285	26837
AMER2	.	.	.	.	.	0	0	0	0	APC membrane recruitment protein 2 [Source:HGNC Symbol;Acc:HGNC:26360]	chr13:25735821-25746426	NM_152704, NM_199138	XM_006719770, XM_005266280, XM_005266279	.	.	NP_689917, NP_954589	XP_005266336, XP_005266337, XP_006719833, XP_016875904	protein_coding	ENSG00000165566	219287	26360
AMER3	.	.	.	.	.	0	0	0	0	APC membrane recruitment protein 3 [Source:HGNC Symbol;Acc:HGNC:26771]	chr2:131513007-131525707	NM_001105193, NM_001105194, NM_001105195, NM_152698	XM_011510793	.	.	NP_001098663, NP_001098664, NP_001098665, NP_689911	XP_011509095	protein_coding	ENSG00000178171	205147	26771
AMFR	.	.	.	.	.	37.6364	36.7223	36.8245	39.3029	autocrine motility factor receptor [Source:HGNC Symbol;Acc:HGNC:463]	chr16:56395363-56459450	NM_001144	XM_005255890, XM_005255889	.	.	NP_001135	XP_005255947	protein_coding	ENSG00000159461	267	463
AMH	.	.	.	.	.	0	0	0	0	anti-Mullerian hormone [Source:HGNC Symbol;Acc:HGNC:464]	chr19:2249309-2252072	NM_000479	.	NR_036207	.	NP_000470	.	protein_coding	ENSG00000104899	100423031	464
AMHR2	.	.	.	.	.	0.237931	0.259278	0.321617	0.21605	anti-Mullerian hormone receptor type 2 [Source:HGNC Symbol;Acc:HGNC:465]	chr12:53817638-53825318	NM_001164690, NM_001164691, NM_020547	XM_011538184, XM_011538183, XM_011538181, XM_011538180, XM_011538179, XM_011538178, XM_011538177, XM_011538176, XM_011538175, XM_011538174, XM_011538173	.	.	NP_001158162, NP_001158163, NP_065434	XP_011536475, XP_011536476, XP_011536478, XP_011536480, XP_011536481, XP_011536482, XP_011536483, XP_011536485, XP_011536486	protein_coding	ENSG00000135409	269	465
AMIGO1	.	.	.	.	.	0.784976	0.66906	0.724157	0.881085	adhesion molecule with Ig like domain 1 [Source:HGNC Symbol;Acc:HGNC:20824]	chr1:110046796-110052360	NM_020703	XM_011541812	.	.	NP_065754	XP_011540114	protein_coding	ENSG00000181754	57463	20824
AMIGO2	.	.	.	.	.	0.0203724	0.0521515	0	0	adhesion molecule with Ig like domain 2 [Source:HGNC Symbol;Acc:HGNC:24073]	chr12:47469489-47630445	NM_001143668, NM_181847	XM_005268837	.	.	NP_001137140, NP_862830	XP_005268894	protein_coding	ENSG00000139211	347902	24073
AMIGO3	.	.	.	.	.	3.61354e-07	5.86413e-08	3.89547e-09	1.19724e-06	adhesion molecule with Ig like domain 3 [Source:HGNC Symbol;Acc:HGNC:24075]	chr3:49726931-49761384	NM_198722	.	.	.	NP_942015	.	protein_coding	ENSG00000176020	386724	24075
AMMECR1	.	.	.	.	.	2.58027	2.71694	2.80052	2.82665	Alport syndrome, mental retardation, midface hypoplasia and elliptocytosis chromosomal region gene 1 [Source:HGNC Symbol;Acc:HGNC:467]	chrX:109437413-109699562	NM_001025580, NM_001171689, NM_015365	.	.	.	NP_001020751, NP_001165160, NP_056180	.	protein_coding	ENSG00000101935	9949	467
AMMECR1L	.	.	.	.	.	9.14703	9.00027	8.87303	10.8128	AMMECR1 like [Source:HGNC Symbol;Acc:HGNC:28658]	chr2:128619203-128643496	NM_001199140, NM_031445	XM_011511952, XM_011511951, XM_005263807, XM_005263804	.	.	NP_001186069, NP_113633	XP_005263861, XP_005263864, XP_011510254	protein_coding	ENSG00000144233	83607	28658
AMN	.	.	.	.	.	14.0141	15.067	14.5184	9.86724	amnion associated transmembrane protein [Source:HGNC Symbol;Acc:HGNC:14604]	chr14:103388992-103397529	NM_030943	XM_011537203, XM_011537202	.	.	NP_112205	XP_011535504, XP_011535505	protein_coding	ENSG00000166126	81693	14604
AMN1	.	.	.	.	.	7.37279	8.40933	7.70397	9.92524	antagonist of mitotic exit network 1 homolog [Source:HGNC Symbol;Acc:HGNC:27281]	chr12:31800093-31882108	NM_001113402, NM_001278411, NM_001278412	.	.	.	NP_001106873, NP_001265340, NP_001265341	XP_016874452, XP_016874453, XP_016874454	protein_coding	ENSG00000151743	196394	27281
AMOT	.	.	.	.	.	0.392973	0.275072	0.269589	0.274451	angiomotin [Source:HGNC Symbol;Acc:HGNC:17810]	chrX:112017730-112084043	NM_001113490, NM_133265	XM_011530875, XM_005262090, XM_005262088, XM_005262087	NR_036255	.	NP_001106962, NP_573572	XP_005262144, XP_005262145, XP_005262147, XP_011529177, XP_016884778	protein_coding	ENSG00000126016	100423009	17810
AMOTL1	.	.	.	.	.	0.0117908	0.0109413	0.00628136	0.0110933	angiomotin like 1 [Source:HGNC Symbol;Acc:HGNC:17811]	chr11:94501507-94609918	NM_001301007, NM_130847	XM_011542627, XM_011542626, XM_005273801, XM_005273798	.	.	NP_001287936, NP_570899	XP_005273855, XP_005273858, XP_011540928	protein_coding	ENSG00000166025	154810	17811
AMOTL2	.	.	.	.	.	7.51399	7.59736	7.04865	6.49192	angiomotin like 2 [Source:HGNC Symbol;Acc:HGNC:17812]	chr3:134074715-134094321	NM_001278683, NM_001278685, NM_016201	XM_017006582, XM_017006581, XM_017006580, XM_011512881, XM_006713654	.	.	NP_001265612, NP_001265614, NP_057285	XP_006713717, XP_011511183, XP_016862069, XP_016862070, XP_016862071	protein_coding	ENSG00000114019	51421	17812
AMPD1	.	.	.	.	.	0.0107498	0	0	0.0111615	adenosine monophosphate deaminase 1 [Source:HGNC Symbol;Acc:HGNC:468]	chr1:115215718-115238239	NM_000036, NM_001172626	.	.	.	NP_000027, NP_001166097	.	protein_coding	ENSG00000116748	270	468
AMPD2	.	.	.	.	.	26.8162	25.7051	24.9333	23.4878	adenosine monophosphate deaminase 2 [Source:HGNC Symbol;Acc:HGNC:469]	chr1:110162458-110174673	NM_001257360, NM_001257361, NM_001308170, NM_004037, NM_139156, NM_203404	XM_011541247, XM_005270752	.	.	NP_001244289, NP_001244290, NP_001295099, NP_004028, NP_631895, NP_981949	XP_005270809	protein_coding	ENSG00000116337	271	469
AMPD3	.	.	◎	.	◎	0.460073	0.649719	0.519885	1.48082	adenosine monophosphate deaminase 3 [Source:HGNC Symbol;Acc:HGNC:470]	chr11:10471867-10529126	NM_000480, NM_001025389, NM_001025390, NM_001172430, NM_001172431	.	.	.	NP_000471, NP_001020560, NP_001020561, NP_001165901, NP_001165902	.	protein_coding	ENSG00000133805	272	470
AMPH	.	.	.	.	.	0	0	0	0	amphiphysin [Source:HGNC Symbol;Acc:HGNC:471]	chr7:38423304-38671167	NM_001635, NM_139316	XM_011515271, XM_006715690, XM_006715689	.	.	NP_001626, NP_647477	XP_006715752, XP_006715753, XP_011513573	protein_coding	ENSG00000078053	273	471
AMT	.	.	.	.	.	17.6915	17.1256	17.035	13.1894	aminomethyltransferase [Source:HGNC Symbol;Acc:HGNC:473]	chr3:49454207-49466759	NM_000481, NM_001164710, NM_001164711, NM_001164712	.	.	.	NP_000472, NP_001158182, NP_001158183, NP_001158184	.	protein_coding	ENSG00000145020	275	473
AMTN	.	.	.	.	.	0	0	0	0	amelotin [Source:HGNC Symbol;Acc:HGNC:33188]	chr4:71384256-71398459	NM_001286731, NM_212557	.	.	.	NP_001273660, NP_997722	.	protein_coding	ENSG00000187689	401138	33188
AMY1A	.	.	.	.	.	0	0	0	0	amylase, alpha 1A (salivary) [Source:HGNC Symbol;Acc:HGNC:474]	chr1:104198376-104207176	NM_001008221, NM_004038	.	.	.	NP_001008222, NP_004029	.	protein_coding	ENSG00000237763	276	474
AMY1B	.	.	.	.	.	0	0	0	0	amylase, alpha 1B (salivary) [Source:HGNC Symbol;Acc:HGNC:475]	chr1:104230036-104239076	NM_001008218	XM_017001058, XM_011541262	.	.	NP_001008219	XP_011539564, XP_016856547	protein_coding	ENSG00000174876	278	475
AMY1C	.	.	.	.	.	0	0	0	0	amylase, alpha 1C (salivary) [Source:HGNC Symbol;Acc:HGNC:476]	chr1:104293027-104301312	NM_001008219	XM_011541263	.	.	NP_001008220	XP_011539565	protein_coding	ENSG00000187733	278	476
AMY2A	.	.	.	.	.	0.017947	0	0	0	amylase, alpha 2A (pancreatic) [Source:HGNC Symbol;Acc:HGNC:477]	chr1:104159432-104168402	NM_000699	.	.	.	NP_000690	.	protein_coding	ENSG00000243480	279	477
AMY2B	.	.	.	.	.	0.238839	0.279529	0.283722	0.13367	amylase, alpha 2B (pancreatic) [Source:HGNC Symbol;Acc:HGNC:478]	chr1:104068312-104122152	NM_020978	.	.	.	NP_066188	.	protein_coding	ENSG00000240038	280	478
AMZ1	.	.	.	.	.	0.016355	0.0189448	0.0241009	0.0466337	archaelysin family metallopeptidase 1 [Source:HGNC Symbol;Acc:HGNC:22231]	chr7:2719155-2756163	NM_001284355, NM_133463	XM_011515150	.	.	NP_001271284, NP_597720	XP_011513452	protein_coding	ENSG00000174945	155185	22231
AMZ2	.	.	.	.	.	43.0273	46.3428	43.3329	38.8978	archaelysin family metallopeptidase 2 [Source:HGNC Symbol;Acc:HGNC:28041]	chr17:66243714-66253305	NM_001033569, NM_001033570, NM_001033571, NM_001033572, NM_001033574, NM_001289054, NM_001289056, NM_016627	XM_017024727, XM_017024726, XM_017024724, XM_006721940, XM_005257437, XM_005257436, XM_005257435, XM_005257433, XM_005257432	.	.	NP_001028741, NP_001028742, NP_001028743, NP_001028744, NP_001028746, NP_001275983, NP_001275985, NP_057711	XP_005257489, XP_005257490, XP_005257492, XP_005257493, XP_005257494, XP_006722003, XP_016880212, XP_016880213, XP_016880215, XP_016880216	protein_coding	ENSG00000196704	51321	28041
ANAPC1	.	.	.	.	.	21.6469	20.0915	20.9137	20.0483	anaphase promoting complex subunit 1 [Source:HGNC Symbol;Acc:HGNC:19988]	chr2:112525213-112642267	NM_022662	XM_011511635, XM_011511634, XM_011511633	.	.	NP_073153	XP_011509935, XP_011509936, XP_016860199, XP_016860200, XP_016860201, XP_016860202, XP_016860203	protein_coding	ENSG00000153107	64682	19988
ANAPC10	.	.	.	.	.	12.1807	13.0613	13.3818	13.6448	anaphase promoting complex subunit 10 [Source:HGNC Symbol;Acc:HGNC:24077]	chr4:145915726-146050331	NM_001256706, NM_001256707, NM_001256708, NM_001256709, NM_014885	XM_011531530, XM_011531524, XM_011531521	.	.	NP_001243635, NP_001243636, NP_001243637, NP_001243638, NP_055700	XP_011529826, XP_011529832, XP_016863129	protein_coding	ENSG00000164162	10393	24077
ANAPC11	.	.	.	.	.	77.8813	81.588	73.7314	75.1908	anaphase promoting complex subunit 11 [Source:HGNC Symbol;Acc:HGNC:14452]	chr17:79845719-79869340	NM_001002244, NM_001002245, NM_001002246, NM_001002247, NM_001002248, NM_001002249, NM_001289414, NM_001289415, NM_001289416, NM_001289417, NM_001289418, NM_001289419, NM_016476	.	.	.	NP_001002244, NP_001002245, NP_001002246, NP_001002247, NP_001002248, NP_001002249, NP_001276343, NP_001276344, NP_001276345, NP_001276346, NP_001276347, NP_001276348, NP_057560	.	protein_coding	ENSG00000141552	51529	14452
ANAPC13	.	.	.	.	.	29.8875	30.7802	30.7107	32.9697	anaphase promoting complex subunit 13 [Source:HGNC Symbol;Acc:HGNC:24540]	chr3:134196547-134293853	NM_001242374, NM_001242375, NM_015391	.	.	.	NP_001229303, NP_001229304, NP_056206	.	protein_coding	ENSG00000129055	25847	24540
ANAPC15	.	.	.	.	.	8.68836	7.68107	7.86071	6.96564	anaphase promoting complex subunit 15 [Source:HGNC Symbol;Acc:HGNC:24531]	chr11:71709586-71823826	NM_001278485, NM_001278486, NM_001278487, NM_001278488, NM_001278489, NM_001278490, NM_001278491, NM_001278492, NM_001278493, NM_001278494, NM_014042	.	.	.	NP_001265414, NP_001265415, NP_001265416, NP_001265417, NP_001265418, NP_001265419, NP_001265420, NP_001265421, NP_001265422, NP_001265423, NP_054761	XP_016872977, XP_016872978, XP_016872979, XP_016872980, XP_016872981, XP_016872982, XP_016872983, XP_016872985, XP_016872986	protein_coding	ENSG00000110200	25906	24531
ANAPC16	.	.	.	.	.	21.7925	24.1542	23.1013	18.717	anaphase promoting complex subunit 16 [Source:HGNC Symbol;Acc:HGNC:26976]	chr10:73855789-73995618	NM_001242546, NM_001242547, NM_001242548, NM_173473	.	.	.	NP_001229475, NP_001229476, NP_001229477, NP_775744	.	protein_coding	ENSG00000166295	119504	26976
ANAPC2	.	.	.	.	.	9.3274	9.34491	9.97161	10.3072	anaphase promoting complex subunit 2 [Source:HGNC Symbol;Acc:HGNC:19989]	chr9:140069235-140082989	NM_013366	.	.	.	NP_037498	.	protein_coding	ENSG00000176248	29882	19989
ANAPC4	.	.	.	.	.	8.36084	8.65919	8.58396	8.37414	anaphase promoting complex subunit 4 [Source:HGNC Symbol;Acc:HGNC:19990]	chr4:25378834-25420120	NM_001286756, NM_013367	XM_017008138, XM_011513839, XM_011513838	.	.	NP_001273685, NP_037499	XP_011512140, XP_011512141, XP_016863627	protein_coding	ENSG00000053900	29945	19990
ANAPC5	.	.	.	.	.	61.0729	60.7197	62.1161	55.2149	anaphase promoting complex subunit 5 [Source:HGNC Symbol;Acc:HGNC:15713]	chr12:121746159-121790265	NM_001137559, NM_016237	XM_006719449, XM_005253900	.	.	NP_001131031, NP_057321	XP_005253957	protein_coding	ENSG00000089053	51433	15713
ANAPC7	.	.	.	.	.	20.6658	19.7848	20.0784	18.7325	anaphase promoting complex subunit 7 [Source:HGNC Symbol;Acc:HGNC:17380]	chr12:110810704-110841535	NM_001137664, NM_016238	XM_011538454, XM_005253903	.	.	NP_001131136, NP_057322	XP_005253960, XP_011536756	protein_coding	ENSG00000196510	51434	17380
ANG	.	.	.	.	.	172.995	170.851	181.84	168.578	angiogenin [Source:HGNC Symbol;Acc:HGNC:483]	chr14:21152258-21169374	NM_001097577, NM_001145	.	.	.	NP_001091046, NP_001136	.	protein_coding	ENSG00000214274	283	483
ANGEL1	.	.	.	.	.	9.8858	9.09053	9.57056	9.08153	angel homolog 1 [Source:HGNC Symbol;Acc:HGNC:19961]	chr14:77252520-77279283	NM_015305	.	.	.	NP_056120	.	protein_coding	ENSG00000013523	23357	19961
ANGEL2	.	.	.	.	.	5.11801	4.90797	5.04531	5.1295	angel homolog 2 [Source:HGNC Symbol;Acc:HGNC:30534]	chr1:213165523-213189168	NM_001300753, NM_001300755, NM_001300757, NM_001300758, NM_144567	XM_017002774, XM_011510116, XM_005273347, XM_005273346, XM_005273345, XM_005273344	.	.	NP_001287682, NP_001287684, NP_001287686, NP_001287687, NP_653168	XP_005273401, XP_005273402, XP_005273403, XP_005273404, XP_016858263	protein_coding	ENSG00000174606	90806	30534
ANGPT1	.	.	.	.	.	0.0153956	0.0156887	0	0	angiopoietin 1 [Source:HGNC Symbol;Acc:HGNC:484]	chr8:108263739-108348750	NM_001146, NM_001199859	.	.	.	NP_001137, NP_001186788, NP_001300980	.	protein_coding	ENSG00000154188	284	484
ANGPT2	.	.	.	.	.	0.0264114	0.0767144	0.086646	0.0628788	angiopoietin 2 [Source:HGNC Symbol;Acc:HGNC:485]	chr8:6264112-6506025	NM_001118887, NM_001118888, NM_001147	.	.	.	NP_001112359, NP_001112360, NP_001138	XP_016868807	protein_coding	ENSG00000091879	285	485
ANGPT4	.	.	.	.	.	0	0	0	0	angiopoietin 4 [Source:HGNC Symbol;Acc:HGNC:487]	chr20:850541-896960	NM_015985	XM_011529243, XM_011529242, XM_011529241, XM_011529239, XM_005260720	.	.	NP_057069	XP_011527541	protein_coding	ENSG00000101280	51378	487
ANGPTL1	.	.	.	.	.	3.92868	3.51566	3.30076	0.983109	angiopoietin like 1 [Source:HGNC Symbol;Acc:HGNC:489]	chr1:178694281-178890976	NM_004673	XM_005245577	.	.	NP_004664	XP_005245634	protein_coding	ENSG00000116194	9068	489
ANGPTL2	.	.	.	.	.	2.21664	2.54196	2.12735	1.62733	angiopoietin like 2 [Source:HGNC Symbol;Acc:HGNC:490]	chr9:129677052-129985443	NM_012098	.	.	.	NP_036230	.	protein_coding	ENSG00000136859	23452	490
ANGPTL3	.	.	.	.	.	0.170589	0.261327	0.165043	0.0462039	angiopoietin like 3 [Source:HGNC Symbol;Acc:HGNC:491]	chr1:62920396-63154039	NM_014495	.	.	.	NP_055310	.	protein_coding	ENSG00000132855	27329	491
ANGPTL4	.	.	.	.	.	10.0292	10.452	10.906	8.90539	angiopoietin like 4 [Source:HGNC Symbol;Acc:HGNC:16039]	chr19:8429034-8439257	NM_001039667, NM_139314	XM_005272485, XM_005272484	.	.	NP_001034756, NP_647475	XP_005272541, XP_005272542	protein_coding	ENSG00000167772	51129	16039
ANGPTL5	.	.	.	.	.	0	0	0	0	angiopoietin like 5 [Source:HGNC Symbol;Acc:HGNC:19705]	chr11:101761404-101871789	NM_178127	.	.	.	NP_835228	.	protein_coding	ENSG00000187151	253935	19705
ANGPTL6	.	.	.	.	.	0.999348	0.749676	0.923512	0.185756	angiopoietin like 6 [Source:HGNC Symbol;Acc:HGNC:23140]	chr19:10196805-10213472	NM_001321411, NM_031917	XM_011528350, XM_011528348, XM_011528347, XM_005260091	.	.	NP_001308340, NP_114123	XP_005260148, XP_011526649, XP_011526650, XP_011526652, XP_016882836	protein_coding	ENSG00000130812	83854	23140
ANGPTL7	.	.	.	.	.	0	0	0	0	angiopoietin like 7 [Source:HGNC Symbol;Acc:HGNC:24078]	chr1:11166591-11322564	NM_021146	.	.	.	NP_066969	.	protein_coding	ENSG00000171819	10218	24078
ANGPTL8	.	.	.	.	.	28.7846	28.4958	34.0649	51.582	angiopoietin like 8 [Source:HGNC Symbol;Acc:HGNC:24933]	chr19:11309970-11373128	NM_018687	.	.	.	NP_061157	.	protein_coding	ENSG00000130173	55908	24933
ANHX	.	.	.	.	.	0	0	0	0	anomalous homeobox [Source:HGNC Symbol;Acc:HGNC:40024]	chr12:133794897-133812681	NM_001191054	XM_011534822, XM_011534821, XM_011534820, XM_011534819, XM_011534818, XM_006719743	.	.	NP_001177983	XP_006719806, XP_011533120, XP_011533123, XP_011533124	protein_coding	ENSG00000227059	647589	40024
ANK1	.	.	.	.	.	0.0593847	0.0295665	0.0455382	0.0789207	ankyrin 1 [Source:HGNC Symbol;Acc:HGNC:492]	chr8:41510738-41754280	NM_000037, NM_001142445, NM_001142446, NM_020475, NM_020476, NM_020477, NM_020478, NM_020480	XM_011544506, XM_011544505, XM_011544504, XM_011544503, XM_011544502, XM_011544501, XM_011544500, XM_011544499, XM_011544498, XM_011544497, XM_011544496, XM_011544495, XM_011544494, XM_011544493, XM_011544492, XM_011544491, XM_011544490, XM_005273476	.	.	NP_000028, NP_001135917, NP_001135918, NP_065208, NP_065209, NP_065210, NP_065211, NP_065213	XP_005273533, XP_011542792, XP_011542793, XP_011542796, XP_011542797, XP_011542798, XP_011542802, XP_011542803, XP_011542804, XP_011542805, XP_011542806, XP_011542807, XP_016868808, XP_016868809, XP_016868810, XP_016868811, XP_016868812, XP_016868813, XP_016868814, XP_016868815	protein_coding	ENSG00000029534	286	492
ANK2	.	.	.	.	.	1.93384	1.7955	1.65682	2.16858	ankyrin 2, neuronal [Source:HGNC Symbol;Acc:HGNC:493]	chr4:113739264-114304896	NM_001127493, NM_001148, NM_020977	XM_017008096, XM_017008087, XM_011531891, XM_006714194, XM_006714193, XM_006714192, XM_006714191, XM_006714189, XM_006714188, XM_005262948, XM_005262945, XM_005262942	.	.	NP_001120965, NP_001139, NP_066187	XP_005263002, XP_016863556, XP_016863557, XP_016863558, XP_016863559, XP_016863560, XP_016863561, XP_016863562, XP_016863563, XP_016863564, XP_016863565, XP_016863566, XP_016863567, XP_016863572, XP_016863573, XP_016863574, XP_016863576, XP_016863577, XP_016863578, XP_016863579, XP_016863581, XP_016863582, XP_016863583, XP_016863585, XP_016863587, XP_016863588, XP_016863592	protein_coding	ENSG00000145362	287	493
ANK3	.	.	.	.	.	0	0	0	0	ankyrin 3, node of Ranvier (ankyrin G) [Source:HGNC Symbol;Acc:HGNC:494]	chr10:61786055-62493248	NM_001149, NM_001204403, NM_001204404, NM_020987	XM_017016133, XM_017016131, XM_017016130, XM_011539718, XM_011539717, XM_011539716, XM_011539713, XM_011539712, XM_011539711, XM_011539710, XM_011539709, XM_011539708, XM_011539707, XM_011539706, XM_011539705, XM_011539704, XM_011539703, XM_011539702, XM_011539701, XM_006717802, XM_006717796, XM_006717795, XM_006717793, XM_006717791, XM_005269716, XM_005269715	.	.	NP_001140, NP_001191332, NP_001191333, NP_001307803, NP_066267	XP_005269772, XP_006717859, XP_006717865, XP_011538010, XP_011538011, XP_016871599, XP_016871600, XP_016871601, XP_016871602, XP_016871603, XP_016871604, XP_016871605, XP_016871606, XP_016871617, XP_016871618, XP_016871619, XP_016871620, XP_016871621, XP_016871622, XP_016871623, XP_016871624, XP_016871639	protein_coding	ENSG00000151150	288	494
ANKAR	.	.	.	.	.	0.796225	0.723856	0.781398	0.59114	ankyrin and armadillo repeat containing [Source:HGNC Symbol;Acc:HGNC:26350]	chr2:190540710-190611375	NM_144708	XM_011510693, XM_011510692, XM_011510691, XM_011510687, XM_011510685, XM_011510684, XM_011510683, XM_011510682, XM_011510681, XM_011510680, XM_011510679, XM_011510678, XM_011510677, XM_011510676, XM_011510675, XM_011510674, XM_011510673	.	.	NP_653309	XP_011508975, XP_011508976, XP_011508977, XP_011508978, XP_011508979, XP_011508981, XP_011508982, XP_011508983, XP_011508984, XP_011508987, XP_011508989, XP_011508993, XP_011508994, XP_011508995	protein_coding	ENSG00000151687	150709	26350
ANKDD1A	.	.	.	.	.	0.0481394	0.0904188	0.128848	0.100392	ankyrin repeat and death domain containing 1A [Source:HGNC Symbol;Acc:HGNC:28002]	chr15:65134081-65251042	NM_182703	.	.	.	NP_874362	.	protein_coding	ENSG00000166839	348094	28002
ANKDD1B	.	.	.	.	.	0.0860986	0.129195	0.121839	0.148533	ankyrin repeat and death domain containing 1B [Source:HGNC Symbol;Acc:HGNC:32525]	chr5:74907283-74967671	NM_001276713	XM_011543621, XM_011543620, XM_011543619, XM_011543618, XM_011543617, XM_011543616	.	.	NP_001263642	XP_011541920	protein_coding	ENSG00000189045	728780	32525
ANKEF1	.	.	.	.	.	3.34452	3.1973	3.57061	3.69557	ankyrin repeat and EF-hand domain containing 1 [Source:HGNC Symbol;Acc:HGNC:15803]	chr20:10015688-10038951	NM_001303472, NM_022096, NM_198798	XM_005260792	.	.	NP_001290401, NP_071379, NP_942093	XP_005260849	protein_coding	ENSG00000132623	63926	15803
ANKFN1	.	.	.	.	.	0	0.0086732	0	0	ankyrin repeat and fibronectin type III domain containing 1 [Source:HGNC Symbol;Acc:HGNC:26766]	chr17:54230835-54589020	NM_153228	XM_011524431, XM_011524430, XM_011524429, XM_011524428, XM_011524427, XM_011524426, XM_011524425, XM_006721728	.	.	NP_694960	XP_006721791, XP_011522730, XP_011522731, XP_011522732, XP_011522733, XP_016879752, XP_016879753, XP_016879754, XP_016879755, XP_016879756, XP_016879757, XP_016879758, XP_016879759	protein_coding	ENSG00000153930	162282	26766
ANKFY1	.	.	.	.	.	8.44942	7.8058	7.77173	8.37284	ankyrin repeat and FYVE domain containing 1 [Source:HGNC Symbol;Acc:HGNC:20763]	chr17:4046504-4167272	NM_001257999, NM_016376	XM_017024733, XM_011523931, XM_011523930, XM_011523929, XM_011523928, XM_011523927, XM_011523926, XM_005256679	.	.	NP_001244928, NP_057460	XP_005256736, XP_011522228, XP_011522230, XP_016880222	protein_coding	ENSG00000185722	51479	20763
ANKH	.	.	.	.	.	6.38292	6.62649	6.46897	6.88893	ANKH inorganic pyrophosphate transport regulator [Source:HGNC Symbol;Acc:HGNC:15492]	chr5:14704912-14871887	NM_054027	XM_017009644	.	.	NP_473368	XP_016865133	protein_coding	ENSG00000154122	56172	15492
ANKHD1	.	.	.	.	.	28.7182	27.5249	28.8119	26.2491	ankyrin repeat and KH domain containing 1 [Source:HGNC Symbol;Acc:HGNC:24714]	chr5:139781398-139929163	NM_001197030, NM_017747, NM_017978, NM_024668	.	.	.	NP_001183959, NP_060217, NP_060448, NP_078944	.	protein_coding	ENSG00000131503	54882	24714
ANKHD1-EIF4EBP3	.	.	.	.	.	0.0583037	0.683417	0.00389071	1.27675	ANKHD1-EIF4EBP3 readthrough [Source:HGNC Symbol;Acc:HGNC:33530]	chr5:139781398-139929163	NM_020690	.	.	.	NP_065741	.	protein_coding	ENSG00000254996	404734	33530
ANKIB1	.	.	.	.	.	9.71065	9.66863	9.93924	9.94006	ankyrin repeat and IBR domain containing 1 [Source:HGNC Symbol;Acc:HGNC:22215]	chr7:91875547-92030698	NM_019004	XM_011516335, XM_011516334, XM_005250458, XM_005250457	.	.	NP_061877	XP_005250514, XP_005250515, XP_011514636, XP_011514637	protein_coding	ENSG00000001629	54467	22215
ANKK1	.	.	.	.	.	0.0342698	0.0316686	0.0224473	0.0198311	ankyrin repeat and kinase domain containing 1 [Source:HGNC Symbol;Acc:HGNC:21027]	chr11:113258512-113271140	NM_178510	XM_011542737, XM_011542736	.	.	NP_848605	XP_011541038, XP_011541039, XP_011541040, XP_016872964	protein_coding	ENSG00000170209	255239	21027
ANKLE1	.	.	.	.	.	0.775374	0.638516	0.693607	0.7747	ankyrin repeat and LEM domain containing 1 [Source:HGNC Symbol;Acc:HGNC:26812]	chr19:17392453-17398455	NM_001278443, NM_001278444, NM_001278445, NM_152363	.	.	.	NP_001265372, NP_001265373, NP_001265374, NP_689576	.	protein_coding	ENSG00000160117	126549	26812
ANKLE2	.	.	.	.	.	11.81	11.3209	12.1525	13.2884	ankyrin repeat and LEM domain containing 2 [Source:HGNC Symbol;Acc:HGNC:29101]	chr12:133302088-133338474	NM_015114	XM_006719735, XM_005266160, XM_005266159	.	.	NP_055929	XP_005266216, XP_005266217, XP_006719798	protein_coding	ENSG00000176915	23141	29101
ANKMY1	.	.	.	.	.	3.64553	3.85415	3.70965	4.22905	ankyrin repeat and MYND domain containing 1 [Source:HGNC Symbol;Acc:HGNC:20987]	chr2:241418838-241503431	NM_001282771, NM_001282780, NM_001282781, NM_001308375, NM_016552, NM_017844	XM_011511322, XM_011511318, XM_011511317, XM_011511301, XM_006712569	.	.	NP_001269700, NP_001269709, NP_001269710, NP_001295304, NP_057636, NP_060314	XP_006712632, XP_011509603, XP_011509607, XP_011509611, XP_011509619, XP_011509620, XP_011509624, XP_016859772	protein_coding	ENSG00000144504	51281	20987
ANKMY2	.	.	.	.	.	11.8789	12.1232	10.8847	9.85234	ankyrin repeat and MYND domain containing 2 [Source:HGNC Symbol;Acc:HGNC:25370]	chr7:16639400-16685442	NM_020319	XM_011515458	.	.	NP_064715	XP_011513760	protein_coding	ENSG00000106524	57037	25370
ANKRA2	.	.	.	.	.	12.3722	11.3436	10.9616	9.47131	ankyrin repeat family A member 2 [Source:HGNC Symbol;Acc:HGNC:13208]	chr5:72848159-72861511	NM_023039	XM_005248560	.	.	NP_075526	XP_005248617	protein_coding	ENSG00000164331	57763	13208
ANKRD1	.	.	.	.	.	31.9595	32.7311	31.0462	34.3465	ankyrin repeat domain 1 [Source:HGNC Symbol;Acc:HGNC:15819]	chr10:92671852-92681033	NM_014391	.	.	.	NP_055206	.	protein_coding	ENSG00000148677	27063	15819
ANKRD10	.	.	.	.	.	40.5627	42.0947	44.2077	44.7332	ankyrin repeat domain 10 [Source:HGNC Symbol;Acc:HGNC:20265]	chr13:111530886-111567416	NM_001286721, NM_017664	.	.	.	NP_001273650, NP_060134	.	protein_coding	ENSG00000088448	55608	20265
ANKRD11	.	.	.	.	.	19.3005	18.1284	18.7344	23.6867	ankyrin repeat domain 11 [Source:HGNC Symbol;Acc:HGNC:21316]	chr16:89334034-89556969	NM_001256182, NM_001256183, NM_013275	XM_017023187, XM_017023186, XM_017023185, XM_017023184, XM_017023183, XM_017023182, XM_011523057, XM_011523056, XM_011523055, XM_011523054, XM_011523053, XM_011523052, XM_011523051, XM_006721184, XM_006721181	.	.	NP_001243111, NP_001243112, NP_037407	XP_006721244, XP_006721247, XP_011521353, XP_011521354, XP_011521355, XP_011521356, XP_011521357, XP_011521358, XP_011521359, XP_016878671, XP_016878672, XP_016878673, XP_016878674, XP_016878675, XP_016878676	protein_coding	ENSG00000167522	29123	21316
ANKRD12	.	.	.	.	.	7.63377	7.76484	7.92523	8.78766	ankyrin repeat domain 12 [Source:HGNC Symbol;Acc:HGNC:29135]	chr18:9136774-9285983	NM_001083625, NM_001204056, NM_015208	XM_017025664, XM_017025663, XM_005258096, XM_005258095, XM_005258093, XM_005258092	.	.	NP_001077094, NP_001190985, NP_056023	XP_005258149, XP_005258150, XP_005258152, XP_005258153, XP_011523940, XP_016881150, XP_016881151, XP_016881152, XP_016881153, XP_016881154, XP_016881155	protein_coding	ENSG00000101745	23253	29135
ANKRD13A	.	.	.	.	.	17.4121	16.3798	15.9401	14.2614	ankyrin repeat domain 13A [Source:HGNC Symbol;Acc:HGNC:21268]	chr12:110437327-110511491	NM_033121	XM_011538938, XM_011538937, XM_005253984, XM_005253982, XM_005253981, XM_005253980	.	.	NP_149112	XP_005254037, XP_005254038, XP_005254039, XP_005254041, XP_011537239, XP_011537240	protein_coding	ENSG00000076513	88455	21268
ANKRD13B	.	.	.	.	.	0.629478	0.598413	0.598057	1.1421	ankyrin repeat domain 13B [Source:HGNC Symbol;Acc:HGNC:26363]	chr17:27920485-27949917	NM_152345	XM_011524319, XM_005257920	.	.	NP_689558	XP_005257977, XP_011522621	protein_coding	ENSG00000198720	124930	26363
ANKRD13C	.	.	.	.	.	7.74571	7.41422	7.83781	8.08355	ankyrin repeat domain 13C [Source:HGNC Symbol;Acc:HGNC:25374]	chr1:70726270-70820417	NM_030816	XM_006710929, XM_005271235, XM_005271234	.	.	NP_110443	XP_005271291, XP_005271292, XP_006710992	protein_coding	ENSG00000118454	81573	25374
ANKRD13D	.	.	.	.	.	8.45513	9.849	9.28238	11.1727	ankyrin repeat domain 13D [Source:HGNC Symbol;Acc:HGNC:27880]	chr11:67056017-67069956	NM_207354	XM_011544987, XM_011544986, XM_011544985	.	.	NP_997237	XP_011543287, XP_011543288, XP_011543289	protein_coding	ENSG00000172932	338692	27880
ANKRD16	.	.	.	.	.	4.35751	3.91358	3.72884	3.89995	ankyrin repeat domain 16 [Source:HGNC Symbol;Acc:HGNC:23471]	chr10:5903579-5931869	NM_001009941, NM_001009943, NM_019046	.	.	.	NP_001009941, NP_001009943, NP_061919	.	protein_coding	ENSG00000134461	54522	23471
ANKRD17	.	.	.	.	.	19.3279	18.713	19.0361	21.1432	ankyrin repeat domain 17 [Source:HGNC Symbol;Acc:HGNC:23575]	chr4:73939092-74124515	NM_001286771, NM_015574, NM_032217, NM_198889	XM_005265671, XM_005265667	.	.	NP_001273700, NP_056389, NP_115593, NP_942592	XP_005265728, XP_016863500, XP_016863501, XP_016863502	protein_coding	ENSG00000132466	26057	23575
ANKRD18A	.	.	.	.	.	1.69702	1.63953	1.42949	1.66058	ankyrin repeat domain 18A [Source:HGNC Symbol;Acc:HGNC:23643]	chr9:38571354-38620657	NM_147195	XM_011517839, XM_011517838	.	.	NP_671728	XP_006716812, XP_011516138, XP_011516139, XP_011516141	protein_coding	ENSG00000180071	253650	23643
ANKRD18B	.	.	.	.	.	0	0	0	0.00643627	ankyrin repeat domain 18B [Source:HGNC Symbol;Acc:HGNC:23644]	chr9:33524391-33572999	NM_001244752	.	.	.	NP_001231681	.	protein_coding	ENSG00000230453	441459	23644
ANKRD2	.	.	.	.	.	0	0	0	0	ankyrin repeat domain 2 [Source:HGNC Symbol;Acc:HGNC:495]	chr10:99332255-99343641	NM_001129981, NM_001291218, NM_001291219, NM_020349	.	.	.	NP_001123453, NP_001278147, NP_001278148, NP_065082	.	protein_coding	ENSG00000165887	26287	495
ANKRD20A1	.	.	.	.	.	0.0297634	0.00682382	0.00708825	0.0127111	ankyrin repeat domain 20 family member A1 [Source:HGNC Symbol;Acc:HGNC:23665]	chr9:67926760-67987998	NM_032250	XM_011545682, XM_011545681, XM_005272532	.	.	NP_115626	XP_005272589, XP_011543984	protein_coding	ENSG00000260691	84210	23665
ANKRD20A2	.	.	.	.	.	0	0	0	0	ankyrin repeat domain 20 family member A2 [Source:HGNC Symbol;Acc:HGNC:31979]	chr9:42368302-42411410	NM_001012421	XM_011517879, XM_011517878, XM_011517877	.	.	NP_001012421	XP_011516179, XP_011516180, XP_011516181	protein_coding	ENSG00000183148	441430	31979
ANKRD20A3	.	.	.	.	.	0	0	0	0	ankyrin repeat domain 20 family member A3 [Source:HGNC Symbol;Acc:HGNC:31981]	chr9:43089971-43133544	NM_001012419	XM_011543861, XM_011543860, XM_005272525	.	.	NP_001012419	XP_005272582, XP_011542162, XP_011542163	protein_coding	ENSG00000276203	441425	31981
ANKRD20A4	.	.	.	.	.	0.0120115	0.00565429	0	0	ankyrin repeat domain 20 family member A4 [Source:HGNC Symbol;Acc:HGNC:31982]	chr9:69381811-69425560	NM_001098805	.	.	.	NP_001092275	.	protein_coding	ENSG00000172014	728747	31982
ANKRD22	.	.	.	.	.	0.0208464	0	0	0	ankyrin repeat domain 22 [Source:HGNC Symbol;Acc:HGNC:28321]	chr10:90581888-90611575	NM_144590	.	.	.	NP_653191	.	protein_coding	ENSG00000152766	118932	28321
ANKRD23	.	.	.	.	.	1.08984	1.16328	1.35138	1.10341	ankyrin repeat domain 23 [Source:HGNC Symbol;Acc:HGNC:24470]	chr2:97503648-97509771	NM_144994	.	.	.	NP_659431	.	protein_coding	ENSG00000163126	200539	24470
ANKRD24	.	.	.	.	.	0.0687804	0.0836209	0.0570844	0.0529012	ankyrin repeat domain 24 [Source:HGNC Symbol;Acc:HGNC:29424]	chr19:4183350-4224811	NM_133475	XM_011527766, XM_011527765, XM_011527764, XM_011527763, XM_011527762, XM_011527761, XM_011527760, XM_011527759, XM_011527757, XM_011527756	.	.	NP_597732	XP_011526058, XP_011526059, XP_011526063, XP_011526066, XP_011526067	protein_coding	ENSG00000089847	170961	29424
ANKRD26	.	.	.	.	.	3.1166	3.08295	3.22743	2.43621	ankyrin repeat domain 26 [Source:HGNC Symbol;Acc:HGNC:29186]	chr10:27293044-27389427	NM_001256053, NM_014915	XM_011519420, XM_011519419, XM_011519418, XM_011519417, XM_011519416, XM_011519415, XM_006717428, XM_006717425, XM_006717424, XM_006717423	.	.	NP_001242982, NP_055730	XP_006717486, XP_006717488, XP_011517718	protein_coding	ENSG00000107890	22852	29186
ANKRD27	.	.	.	.	.	9.30456	9.18496	8.95472	12.3782	ankyrin repeat domain 27 [Source:HGNC Symbol;Acc:HGNC:25310]	chr19:33087912-33166105	NM_032139	XM_006723412, XM_005259310	.	.	NP_115515	XP_006723475	protein_coding	ENSG00000105186	84079	25310
ANKRD28	.	.	.	.	.	6.58817	6.40335	6.34394	7.27724	ankyrin repeat domain 28 [Source:HGNC Symbol;Acc:HGNC:29024]	chr3:15708742-15901278	NM_001195098, NM_001195099, NM_015199	XM_011533551, XM_011533549, XM_011533548, XM_011533547, XM_011533546, XM_011533545, XM_011533544, XM_011533543, XM_011533542, XM_011533541, XM_011533540, XM_005264996	.	.	NP_001182027, NP_001182028, NP_056014	XP_005265053, XP_011531842, XP_011531843, XP_011531844, XP_011531845, XP_011531847, XP_011531848, XP_011531849, XP_011531853, XP_016861515, XP_016861516	protein_coding	ENSG00000206560	23243	29024
ANKRD29	.	.	.	.	.	0	0.0422356	0.0180303	0.0368989	ankyrin repeat domain 29 [Source:HGNC Symbol;Acc:HGNC:27110]	chr18:21178889-21242849	NM_001308238, NM_173505	XM_011525830, XM_011525829, XM_011525828	.	.	NP_001295167, NP_775776	XP_011524131, XP_011524132	protein_coding	ENSG00000154065	147463	27110
ANKRD30A	.	.	.	.	.	0	0	0	0	ankyrin repeat domain 30A [Source:HGNC Symbol;Acc:HGNC:17234]	chr10:37414715-37673039	NM_052997	XM_011519758, XM_011519757	.	.	NP_443723	XP_011518059, XP_011518060	protein_coding	ENSG00000148513	91074	17234
ANKRD30B	.	.	.	.	.	0	0	0	0	ankyrin repeat domain 30B [Source:HGNC Symbol;Acc:HGNC:24165]	chr18:14748238-14852479	NM_001145029	XM_011525663, XM_011525662, XM_006722325	.	.	NP_001138501	XP_006722388, XP_011523964	protein_coding	ENSG00000180777	374860	24165
ANKRD30BL	.	.	.	.	.	0	0	0	0	ankyrin repeat domain 30B-like [Source:HGNC Symbol;Acc:HGNC:35167]	chr2:132905479-132919528	.	.	NR_027020	.	.	.	protein_coding	ENSG00000163046	554226	35167
ANKRD31	.	.	.	.	.	0.0154376	0.025808	0.0272431	0.0398257	ankyrin repeat domain 31 [Source:HGNC Symbol;Acc:HGNC:26853]	chr5:74364121-74532703	NM_001164443	XM_017009320, XM_017009317, XM_011543302, XM_011543301, XM_011543300, XM_011543299, XM_011543298	.	.	NP_001157915	XP_011541600, XP_011541601, XP_011541602, XP_011541603, XP_011541604, XP_016864806, XP_016864807, XP_016864809	protein_coding	ENSG00000145700	256006	26853
ANKRD33	.	.	.	.	.	0	0.0146705	0.0211948	0.0540599	ankyrin repeat domain 33 [Source:HGNC Symbol;Acc:HGNC:13788]	chr12:52281743-52285441	NM_001130015, NM_182608	XM_011538279, XM_011538278, XM_011538277, XM_011538276	.	.	NP_001123487, NP_872414	.	protein_coding	ENSG00000167612	341405	13788
ANKRD33B	.	.	.	.	.	0.00654198	0.0234272	0.0104591	0.00345769	ankyrin repeat domain 33B [Source:HGNC Symbol;Acc:HGNC:35240]	chr5:10564579-10657928	NM_001164440	XM_005248344, XM_005248343	.	.	NP_001157912	XP_005248400, XP_005248401	protein_coding	ENSG00000164236	651746	35240
ANKRD34A	.	.	.	.	.	0.0271146	0.00918442	0.0693385	0.100463	ankyrin repeat domain 34A [Source:HGNC Symbol;Acc:HGNC:27639]	chr1:145456235-145513536	NM_001039888	XM_011509439, XM_011509438, XM_006711279, XM_005277391	.	.	NP_001034977	XP_005277448, XP_006711342, XP_011507740	protein_coding	ENSG00000272031	284615	27639
ANKRD34B	.	.	.	.	.	0.00788615	0	0.0172389	0	ankyrin repeat domain 34B [Source:HGNC Symbol;Acc:HGNC:33736]	chr5:79852573-79866307	NM_001004441	XM_011543369, XM_011543368, XM_011543367, XM_011543366, XM_006714599	.	.	NP_001004441	XP_006714662, XP_011541668, XP_011541669, XP_011541670, XP_011541671	protein_coding	ENSG00000189127	340120	33736
ANKRD34C	.	.	.	.	.	0	0	0	0	ankyrin repeat domain 34C [Source:HGNC Symbol;Acc:HGNC:33888]	chr15:79585626-79590577	NM_001146341	XM_011521549	.	.	NP_001139813	XP_011519851	protein_coding	ENSG00000235711	390616	33888
ANKRD35	.	.	.	.	.	0.0257319	0.032172	0.00874648	0.0249371	ankyrin repeat domain 35 [Source:HGNC Symbol;Acc:HGNC:26323]	chr1:145549208-145568526	NM_001280799, NM_144698	.	.	.	NP_001267728, NP_653299	.	protein_coding	ENSG00000198483	148741	26323
ANKRD36	.	.	.	.	.	1.71916	1.68527	1.34292	1.2971	ankyrin repeat domain 36 [Source:HGNC Symbol;Acc:HGNC:24079]	chr2:97779232-97930258	NM_001164315	XM_011511136, XM_011511135, XM_011511134, XM_011511133, XM_011511132, XM_011511131, XM_011511130, XM_006712516, XM_006712514	.	.	NP_001157787	XP_006712577, XP_011509432, XP_011509433	protein_coding	ENSG00000135976	375248	24079
ANKRD36B	.	.	.	.	.	0.619022	0.624991	0.613062	0.545218	ankyrin repeat domain 36B [Source:HGNC Symbol;Acc:HGNC:29333]	chr2:98109126-98206428	NM_025190	XM_011511554, XM_011511553, XM_011511552, XM_011511551, XM_011511550, XM_011511549, XM_011511548, XM_011511547, XM_011511546, XM_011511545, XM_011511544, XM_011511543, XM_006712661, XM_005263995	.	.	NP_079466	XP_005264052, XP_006712724, XP_016860067	protein_coding	ENSG00000196912	57730	29333
ANKRD36C	.	.	.	.	.	0.977927	0.953865	0.878917	0.835641	ankyrin repeat domain 36C [Source:HGNC Symbol;Acc:HGNC:32946]	chr2:96514586-96657541	.	.	.	.	.	.	protein_coding	ENSG00000174501	.	32946
ANKRD37	.	.	.	.	.	14.4355	16.2281	15.0077	12.7029	ankyrin repeat domain 37 [Source:HGNC Symbol;Acc:HGNC:29593]	chr4:186317637-186321395	NM_181726	.	.	.	NP_859077	XP_016863665	protein_coding	ENSG00000186352	353322	29593
ANKRD39	.	.	.	.	.	14.694	13.1651	15.7063	15.9515	ankyrin repeat domain 39 [Source:HGNC Symbol;Acc:HGNC:28640]	chr2:97513721-97523832	NM_016466	.	.	.	NP_057550	.	protein_coding	ENSG00000213337	51239	28640
ANKRD40	.	.	.	.	.	21.3304	20.4006	20.8018	22.6114	ankyrin repeat domain 40 [Source:HGNC Symbol;Acc:HGNC:28233]	chr17:48770550-48785285	NM_052855	XM_017025296	.	.	NP_443087	XP_016880785	protein_coding	ENSG00000154945	91369	28233
ANKRD42	.	.	◎	.	◎	1.2002	1.32313	1.75655	2.47793	ankyrin repeat domain 42 [Source:HGNC Symbol;Acc:HGNC:26752]	chr11:82904780-82967141	NM_001300972, NM_001300973, NM_001300975, NM_001300976, NM_001300977, NM_182603	.	.	.	NP_001287901, NP_001287902, NP_001287904, NP_001287905, NP_001287906, NP_872409	.	protein_coding	ENSG00000137494	338699	26752
ANKRD44	.	.	.	.	.	0.0882121	0	0.0224736	0.10086	ankyrin repeat domain 44 [Source:HGNC Symbol;Acc:HGNC:25259]	chr2:197859249-198175511	NM_153697	XM_011512150	.	.	NP_710181	.	protein_coding	ENSG00000065413	91526	25259
ANKRD45	.	.	.	.	.	0.0396405	0.0166376	0.0391619	0	ankyrin repeat domain 45 [Source:HGNC Symbol;Acc:HGNC:24786]	chr1:173578699-173639001	NM_198493	XM_011509470, XM_011509469, XM_011509468, XM_011509467, XM_011509466, XM_011509465, XM_011509464	.	.	NP_940895	XP_011507767, XP_011507768, XP_011507769, XP_011507770, XP_011507771, XP_011507772, XP_016856612	protein_coding	ENSG00000183831	339416	24786
ANKRD46	.	.	.	.	.	10.6159	11.1387	11.0913	9.07001	ankyrin repeat domain 46 [Source:HGNC Symbol;Acc:HGNC:27229]	chr8:101521979-101572012	NM_001270377, NM_001270378, NM_001270379, NM_198401	XM_017013106, XM_006716509	.	.	NP_001257306, NP_001257307, NP_001257308, NP_940683	XP_006716572, XP_016868595	protein_coding	ENSG00000186106	157567	27229
ANKRD49	.	.	.	.	.	7.16778	8.39971	8.21759	7.57695	ankyrin repeat domain 49 [Source:HGNC Symbol;Acc:HGNC:25970]	chr11:94148743-94232749	NM_017704	.	.	.	NP_060174	XP_016873430	protein_coding	ENSG00000168876	54851	25970
ANKRD50	.	.	.	.	.	1.78801	1.64547	1.58454	1.9613	ankyrin repeat domain 50 [Source:HGNC Symbol;Acc:HGNC:29223]	chr4:125585206-125633887	NM_001167882, NM_020337	XM_011532146	.	.	NP_001161354, NP_065070	XP_011530448, XP_016863960	protein_coding	ENSG00000151458	57182	29223
ANKRD52	.	.	.	.	.	8.12944	7.82949	8.1025	10.9417	ankyrin repeat domain 52 [Source:HGNC Symbol;Acc:HGNC:26614]	chr12:56623846-56652175	NM_173595	XM_011538197	.	.	NP_775866	XP_011536499, XP_016874672	protein_coding	ENSG00000139645	283373	26614
ANKRD53	.	.	.	.	.	0.0186322	0.0499994	0.0213181	0.0569236	ankyrin repeat domain 53 [Source:HGNC Symbol;Acc:HGNC:25691]	chr2:71163011-71222466	NM_001115116, NM_024933	XM_011533114, XM_005264569	.	.	NP_001108588, NP_079209	XP_005264626, XP_011531416	protein_coding	ENSG00000144031	79998	25691
ANKRD54	.	.	.	.	.	15.6258	14.7256	15.1866	15.6941	ankyrin repeat domain 54 [Source:HGNC Symbol;Acc:HGNC:25185]	chr22:38226861-38285414	NM_138797	XM_017028593, XM_011529884, XM_011529883, XM_011529882, XM_011529880, XM_011529879, XM_011529877, XM_006724137, XM_006724136	NR_030395	.	NP_620152	XP_006724199, XP_006724200, XP_011528179, XP_011528181, XP_011528182, XP_011528184, XP_011528185, XP_011528186, XP_016884080, XP_016884082	protein_coding	ENSG00000100124	724028	25185
ANKRD55	.	.	.	.	.	0.110714	0.0673811	0.038473	0.0334194	ankyrin repeat domain 55 [Source:HGNC Symbol;Acc:HGNC:25681]	chr5:55395504-55529186	NM_024669	XM_017009853	.	.	NP_078945	XP_016865342	protein_coding	ENSG00000164512	79722	25681
ANKRD6	.	.	.	.	.	0.00872486	0.0349275	0.0256538	0.0565564	ankyrin repeat domain 6 [Source:HGNC Symbol;Acc:HGNC:17280]	chr6:90142888-90348472	NM_001242809, NM_001242811, NM_001242813, NM_001242814, NM_014942	XM_017010498, XM_011535600, XM_011535599, XM_011535598, XM_011535595, XM_005248681	.	.	NP_001229738, NP_001229740, NP_001229742, NP_001229743, NP_055757	XP_005248738, XP_011533897, XP_011533900, XP_011533901, XP_011533902, XP_016865987	protein_coding	ENSG00000135299	22881	17280
ANKRD60	.	.	.	.	.	0	0	0	0	ankyrin repeat domain 60 [Source:HGNC Symbol;Acc:HGNC:16217]	chr20:56793550-56803709	NM_001304369	.	.	.	NP_001291298	.	protein_coding	ENSG00000124227	140731	16217
ANKRD61	.	.	.	.	.	0.103953	0.0187361	0.0215636	0.165914	ankyrin repeat domain 61 [Source:HGNC Symbol;Acc:HGNC:22467]	chr7:6048875-6098861	NM_001271700	.	.	.	NP_001258629	.	protein_coding	ENSG00000157999	100310846	22467
ANKRD62	.	.	.	.	.	0	0	0	0	ankyrin repeat domain 62 [Source:HGNC Symbol;Acc:HGNC:35241]	chr18:12093851-12127938	NM_001277333	XM_011525658	.	.	NP_001264262	XP_011523960, XP_016881209	protein_coding	ENSG00000181626	342850	35241
ANKRD63	.	.	.	.	.	0	0	0	0	ankyrin repeat domain 63 [Source:HGNC Symbol;Acc:HGNC:40027]	chr15:40573644-40574787	NM_001190479	.	.	.	NP_001177408	.	protein_coding	ENSG00000230778	100131244	40027
ANKRD65	.	.	.	.	.	11.0282	10.4713	9.74424	7.6269	ankyrin repeat domain 65 [Source:HGNC Symbol;Acc:HGNC:42950]	chr1:1353799-1357149	NM_001145210, NM_001243535, NM_001243536	XM_011541490, XM_011541489, XM_006710647, XM_005244752	.	.	NP_001138682, NP_001230464, NP_001230465	XP_005244809, XP_006710710, XP_011539791, XP_016856813, XP_016856814, XP_016856815	protein_coding	ENSG00000235098	441869	42950
ANKRD66	.	.	.	.	.	0	0	0	0	ankyrin repeat domain 66 [Source:HGNC Symbol;Acc:HGNC:44669]	chr6:46714653-46727243	NM_001162435	.	.	.	NP_001155907	.	protein_coding	ENSG00000230062	100287718	44669
ANKRD7	.	.	.	.	.	0	0	0	0	ankyrin repeat domain 7 [Source:HGNC Symbol;Acc:HGNC:18588]	chr7:117854726-117882746	NM_019644	.	.	.	NP_062618	.	protein_coding	ENSG00000106013	56311	18588
ANKRD9	.	.	.	.	.	2.43803	3.22865	3.08408	2.90241	ankyrin repeat domain 9 [Source:HGNC Symbol;Acc:HGNC:20096]	chr14:102829299-102976136	NM_152326	XM_005267311, XM_005267310	.	.	NP_689539	XP_005267367, XP_005267368	protein_coding	ENSG00000156381	122416	20096
ANKS1A	.	.	.	.	.	7.79437	7.97171	7.49541	8.38553	ankyrin repeat and sterile alpha motif domain containing 1A [Source:HGNC Symbol;Acc:HGNC:20961]	chr6:34857041-35059190	NM_015245	XM_011514436, XM_011514435, XM_011514434, XM_011514433, XM_011514432, XM_011514431, XM_006715036, XM_005248964	.	.	NP_056060	XP_005249021, XP_006715099, XP_011512733, XP_011512734, XP_011512735, XP_011512736, XP_011512737, XP_011512738	protein_coding	ENSG00000064999	23294	20961
ANKS1B	.	.	.	.	.	0.0366589	0.00829689	0	0.0185947	ankyrin repeat and sterile alpha motif domain containing 1B [Source:HGNC Symbol;Acc:HGNC:24600]	chr12:99038918-100378049	NM_001204065, NM_001204066, NM_001204067, NM_001204068, NM_001204069, NM_001204070, NM_001204079, NM_001204080, NM_001204081, NM_020140, NM_152788, NM_181670	XM_011538572, XM_011538571, XM_011538570, XM_006719514, XM_006719513, XM_006719512, XM_006719511, XM_006719510, XM_006719509, XM_006719508, XM_006719507, XM_006719506, XM_006719505, XM_006719504, XM_005269032, XM_005269029, XM_005269028	.	.	NP_001190994, NP_001190995, NP_001190996, NP_001190997, NP_001190998, NP_001190999, NP_001191008, NP_001191009, NP_001191010, NP_064525, NP_690001, NP_858056	XP_005269085, XP_005269086, XP_005269089, XP_006719567, XP_006719568, XP_006719569, XP_006719570, XP_006719571, XP_006719572, XP_006719573, XP_006719575, XP_006719576, XP_006719577, XP_011536873, XP_016875148, XP_016875150, XP_016875151, XP_016875154	protein_coding	ENSG00000185046	56899	24600
ANKS3	.	.	.	.	.	2.72314	3.25021	2.85146	3.53852	ankyrin repeat and sterile alpha motif domain containing 3 [Source:HGNC Symbol;Acc:HGNC:29422]	chr16:4746510-4817219	NM_001242929, NM_001308089, NM_133450	XM_017022935, XM_011522378, XM_011522376, XM_011522375, XM_011522374, XM_011522373, XM_011522372, XM_005255121, XM_005255119	.	.	NP_001229858, NP_001295018, NP_001311058, NP_597707	XP_005255176, XP_005255178, XP_011520674, XP_011520675, XP_011520676, XP_011520677, XP_011520680, XP_016878424	protein_coding	ENSG00000168096	124401	29422
ANKS4B	.	.	.	.	.	12.1613	11.9859	11.8307	14.3335	ankyrin repeat and sterile alpha motif domain containing 4B [Source:HGNC Symbol;Acc:HGNC:26795]	chr16:21244985-21265166	NM_145865	.	.	.	NP_665872	.	protein_coding	ENSG00000175311	257629	26795
ANKS6	.	.	.	.	.	2.3427	2.12538	2.0892	2.23569	ankyrin repeat and sterile alpha motif domain containing 6 [Source:HGNC Symbol;Acc:HGNC:26724]	chr9:101494277-101559247	NM_173551	XM_011518357, XM_011518356, XM_006716999, XM_006716998, XM_005251794, XM_005251793	.	.	NP_775822	XP_005251850, XP_005251851, XP_006717061, XP_006717062, XP_011516659, XP_016869934	protein_coding	ENSG00000165138	203286	26724
ANKUB1	.	.	.	.	.	0	0	0	0	ankyrin repeat and ubiquitin domain containing 1 [Source:HGNC Symbol;Acc:HGNC:29642]	chr3:149478891-149510610	NM_001144960, NM_001315505, NM_001315506	XM_011512800, XM_011512799	.	.	NP_001138432, NP_001302434, NP_001302435	XP_011511100, XP_011511101	protein_coding	ENSG00000206199	389161	29642
ANKZF1	.	.	.	.	.	53.5991	53.5469	52.6098	47.0546	ankyrin repeat and zinc finger domain containing 1 [Source:HGNC Symbol;Acc:HGNC:25527]	chr2:220094478-220136910	NM_001042410, NM_001282792, NM_018089	XM_011511392, XM_005246663	.	.	NP_001035869, NP_001269721, NP_060559	XP_005246720, XP_011509694, XP_016859909	protein_coding	ENSG00000163516	55139	25527
ANLN	.	.	.	.	.	19.0322	17.6138	18.4553	13.7936	anillin actin binding protein [Source:HGNC Symbol;Acc:HGNC:14082]	chr7:36363829-36493400	NM_001284301, NM_001284302, NM_018685	XM_017012356, XM_017012355, XM_006715747, XM_006715746	.	.	NP_001271230, NP_001271231, NP_061155	XP_006715809, XP_006715810, XP_016867843, XP_016867844, XP_016867845	protein_coding	ENSG00000011426	54443	14082
ANO1	.	.	.	.	.	0	0	0	0	anoctamin 1 [Source:HGNC Symbol;Acc:HGNC:21625]	chr11:69924407-70035634	NM_018043	XM_017017957, XM_017017956, XM_011545131, XM_011545130, XM_011545129, XM_011545128, XM_011545127, XM_011545126, XM_011545125, XM_011545124, XM_011545123, XM_011545122, XM_011545121, XM_006718605, XM_006718604, XM_006718602	.	.	NP_060513	XP_006718665, XP_006718667, XP_006718668, XP_011543423, XP_011543425, XP_011543426, XP_011543427, XP_011543428, XP_011543429, XP_011543430, XP_011543431, XP_011543433, XP_016873445, XP_016873446	protein_coding	ENSG00000131620	55107	21625
ANO10	.	.	.	.	.	6.73715	7.39013	7.23564	9.36216	anoctamin 10 [Source:HGNC Symbol;Acc:HGNC:25519]	chr3:43407339-43663560	NM_001204831, NM_001204832, NM_001204833, NM_001204834, NM_018075	XM_017006722, XM_017006721, XM_011533887, XM_011533884	.	.	NP_001191760, NP_001191761, NP_001191762, NP_001191763, NP_060545	XP_011532189, XP_016862207, XP_016862209, XP_016862210, XP_016862211	protein_coding	ENSG00000160746	55129	25519
ANO2	.	.	.	.	.	0.00746396	0	0	0	anoctamin 2 [Source:HGNC Symbol;Acc:HGNC:1183]	chr12:5671816-6055398	NM_001278596, NM_001278597	XM_011520978, XM_011520977, XM_011520976, XM_011520975, XM_006718988	.	.	NP_001265525, NP_001265526	XP_006719051, XP_011519277, XP_011519280, XP_016875161	protein_coding	ENSG00000047617	57101	1183
ANO3	.	.	.	.	.	0.129198	0.16667	0.179754	0.191059	anoctamin 3 [Source:HGNC Symbol;Acc:HGNC:14004]	chr11:26331145-26684835	NM_031418	XM_011520283	.	.	NP_001300655, NP_001300656, NP_113606	XP_016873607	protein_coding	ENSG00000134343	63982	14004
ANO4	.	.	.	.	.	0.00711903	0.0122015	0.0151916	0	anoctamin 4 [Source:HGNC Symbol;Acc:HGNC:23837]	chr12:101188584-101522419	NM_001286615, NM_001286616, NM_178826	XM_017018810, XM_011537917, XM_011537916, XM_011537914, XM_011537913, XM_011537912, XM_011537911	.	.	NP_001273544, NP_001273545, NP_849148	XP_011536213, XP_011536214, XP_011536215, XP_011536216, XP_011536218, XP_016874297, XP_016874298, XP_016874299, XP_016874300	protein_coding	ENSG00000151572	121601	23837
ANO5	.	.	.	.	.	0.0133705	0.00809507	0	0.00407573	anoctamin 5 [Source:HGNC Symbol;Acc:HGNC:27337]	chr11:22214721-22304903	NM_001142649, NM_213599	XM_011519949, XM_005252823, XM_005252822, XM_005252821, XM_005252820	.	.	NP_001136121, NP_998764	XP_005252877, XP_005252878, XP_005252879, XP_011518251	protein_coding	ENSG00000171714	203859	27337
ANO6	.	.	.	.	.	31.1017	29.5256	29.9959	33.159	anoctamin 6 [Source:HGNC Symbol;Acc:HGNC:25240]	chr12:45609802-45834187	NM_001025356, NM_001142678, NM_001142679, NM_001204803	XM_011538024, XM_005268707, XM_005268706	.	.	NP_001020527, NP_001136150, NP_001136151, NP_001191732	XP_005268763, XP_005268764	protein_coding	ENSG00000177119	196527	25240
ANO7	.	.	.	.	.	2.23125	2.08329	2.15611	2.1144	anoctamin 7 [Source:HGNC Symbol;Acc:HGNC:31677]	chr2:242127923-242164791	NM_001001666, NM_001001891	XM_011511267, XM_011511266, XM_011511265, XM_011511264, XM_011511263, XM_011511262, XM_011511261, XM_011511260, XM_011511259, XM_011511258, XM_011511257, XM_011511256	.	.	NP_001001666, NP_001001891	XP_011509565, XP_011509569	protein_coding	ENSG00000146205	50636	31677
ANO8	.	.	.	.	.	2.83803	3.07769	3.68461	3.39359	anoctamin 8 [Source:HGNC Symbol;Acc:HGNC:29329]	chr19:17420339-17445638	NM_020959	.	.	.	NP_066010	XP_016882537	protein_coding	ENSG00000074855	57719	29329
ANO9	.	.	.	.	.	10.5354	10.0521	10.2165	8.80415	anoctamin 9 [Source:HGNC Symbol;Acc:HGNC:20679]	chr11:418262-442011	NM_001012302	XM_011520053, XM_011520049, XM_011520046	.	.	NP_001012302	XP_011518355	protein_coding	ENSG00000185101	338440	20679
ANOS1	.	.	.	.	.	0	0.00439169	0	0.0088734	anosmin 1 [Source:HGNC Symbol;Acc:HGNC:6211]	chrX:8496914-8700227	NM_000216	.	.	.	NP_000207	.	protein_coding	ENSG00000011201	3730	6211
ANP32A	.	.	.	.	.	95.1177	95.5318	95.0684	94.0276	acidic nuclear phosphoprotein 32 family member A [Source:HGNC Symbol;Acc:HGNC:13233]	chr15:69070873-69113234	NM_006305	XM_006720707	.	.	NP_006296	.	protein_coding	ENSG00000140350	8125	13233
ANP32B	.	.	.	.	.	129.225	132.761	129.339	116.46	acidic nuclear phosphoprotein 32 family member B [Source:HGNC Symbol;Acc:HGNC:16677]	chr9:100745642-100778225	NM_006401	.	.	.	NP_006392	.	protein_coding	ENSG00000136938	10541	16677
ANP32D	.	.	.	.	.	0.0405952	0.0192364	0.0235752	0	acidic nuclear phosphoprotein 32 family member D [Source:HGNC Symbol;Acc:HGNC:16676]	chr12:48866447-48867407	NM_012404	.	.	.	NP_036536	.	protein_coding	ENSG00000139223	23519	16676
ANP32E	.	.	.	.	.	20.2817	20.2603	19.0249	18.1662	acidic nuclear phosphoprotein 32 family member E [Source:HGNC Symbol;Acc:HGNC:16673]	chr1:150190716-150208504	NM_001136478, NM_001136479, NM_001280559, NM_001280560, NM_030920	XM_005245514, XM_005245513	.	.	NP_001129950, NP_001129951, NP_001267488, NP_001267489, NP_112182	XP_005245570, XP_005245571, XP_016857907	protein_coding	ENSG00000143401	81611	16673
ANPEP	.	.	.	.	.	72.4586	67.4535	66.9159	54.0223	alanyl aminopeptidase, membrane [Source:HGNC Symbol;Acc:HGNC:500]	chr15:90328119-90358094	NM_001150	XM_011521473, XM_005254892	.	.	NP_001141	XP_005254949, XP_011519775	protein_coding	ENSG00000166825	290	500
ANTXR1	.	.	.	.	.	6.53463	5.69456	5.7928	4.81918	anthrax toxin receptor 1 [Source:HGNC Symbol;Acc:HGNC:21014]	chr2:69240309-69476459	NM_018153, NM_032208, NM_053034	XM_011533124	.	.	NP_060623, NP_115584, NP_444262	XP_016860564, XP_016860565, XP_016860566	protein_coding	ENSG00000169604	84168	21014
ANTXR2	.	.	◎	.	◎	4.75363	4.18117	5.13201	10.2572	anthrax toxin receptor 2 [Source:HGNC Symbol;Acc:HGNC:21732]	chr4:80822302-80994626	NM_001145794, NM_001286780, NM_001286781, NM_058172	XM_011531587	.	.	NP_001139266, NP_001273709, NP_001273710, NP_477520	XP_011529889	protein_coding	ENSG00000163297	118429	21732
ANTXRL	.	.	.	.	.	0	0	0	0	anthrax toxin receptor-like [Source:HGNC Symbol;Acc:HGNC:27277]	chr10:47658232-47701365	NM_001278688	XM_011539437, XM_011539436, XM_011539435, XM_011539434, XM_011539433, XM_011539432, XM_011539431, XM_011539430, XM_006717684	.	.	NP_001265617	XP_006717747, XP_011537732, XP_011537733, XP_011537735, XP_011537736, XP_011537739	protein_coding	ENSG00000274209	195977	27277
ANXA1	.	.	.	.	.	0.0934763	0.351325	0.0836867	0.0603959	annexin A1 [Source:HGNC Symbol;Acc:HGNC:533]	chr9:75766672-75785309	NM_000700	XM_011518609, XM_011518608	.	.	NP_000691	XP_011516911, XP_016870146	protein_coding	ENSG00000135046	301	533
ANXA10	.	.	.	.	.	0	0	0	0.0182743	annexin A10 [Source:HGNC Symbol;Acc:HGNC:534]	chr4:169013665-169108841	NM_007193	XM_011531571	.	.	NP_009124	XP_011529873	protein_coding	ENSG00000109511	11199	534
ANXA11	.	.	.	.	.	24.0795	25.066	24.2917	26.4934	annexin A11 [Source:HGNC Symbol;Acc:HGNC:535]	chr10:81910644-81965328	NM_001157, NM_001278407, NM_001278408, NM_001278409, NM_145868, NM_145869	XM_011539736, XM_011539735, XM_006717814, XM_006717813, XM_005269742, XM_005269741	.	.	NP_001148, NP_001265336, NP_001265337, NP_001265338, NP_665875, NP_665876	XP_005269798, XP_005269799, XP_006717876, XP_006717877, XP_011538037, XP_011538038	protein_coding	ENSG00000122359	311	535
ANXA13	.	.	.	.	.	0.763899	1.21866	0.981535	0.119732	annexin A13 [Source:HGNC Symbol;Acc:HGNC:536]	chr8:124693033-124749647	NM_001003954, NM_004306	.	.	.	NP_001003954, NP_004297	.	protein_coding	ENSG00000104537	312	536
ANXA2	.	.	.	.	.	96.837	100.635	93.4085	88.5269	annexin A2 [Source:HGNC Symbol;Acc:HGNC:537]	chr15:60639332-60690242	NM_001002857, NM_001002858, NM_001136015, NM_004039	XM_011521477, XM_011521476, XM_011521475	.	.	NP_001002857, NP_001002858, NP_001129487, NP_004030	XP_011519777, XP_011519778, XP_011519779, XP_016877579, XP_016877580	protein_coding	ENSG00000182718	302	537
ANXA2R	.	.	.	.	.	1.19039	1.06444	0.666448	0.783292	annexin A2 receptor [Source:HGNC Symbol;Acc:HGNC:33463]	chr5:43039182-43043272	NM_001014279	.	.	.	NP_001014301	.	protein_coding	ENSG00000177721	389289	33463
ANXA3	.	.	.	.	.	9.6867	11.4387	10.1823	10.2349	annexin A3 [Source:HGNC Symbol;Acc:HGNC:541]	chr4:79472672-79531575	NM_005139	XM_011531906	.	.	NP_005130	.	protein_coding	ENSG00000138772	306	541
ANXA4	.	.	.	.	.	114.326	116.896	119.011	93.3214	annexin A4 [Source:HGNC Symbol;Acc:HGNC:542]	chr2:69969105-70054232	NM_001153	XM_011532805	.	.	NP_001144, NP_001307627, NP_001307629	XP_011531107, XP_016859432	protein_coding	ENSG00000196975	307	542
ANXA5	.	.	.	.	.	195.655	191.04	196.513	228.756	annexin A5 [Source:HGNC Symbol;Acc:HGNC:543]	chr4:122589109-122618268	NM_001154	.	.	.	NP_001145	.	protein_coding	ENSG00000164111	308	543
ANXA6	.	.	.	.	.	51.5472	51.5526	52.9662	54.5007	annexin A6 [Source:HGNC Symbol;Acc:HGNC:544]	chr5:150480665-150537443	NM_001155, NM_001193544	XM_005268432	.	.	NP_001146, NP_001180473	XP_005268489	protein_coding	ENSG00000197043	309	544
ANXA7	.	.	.	.	.	34.1826	35.5746	35.864	44.164	annexin A7 [Source:HGNC Symbol;Acc:HGNC:545]	chr10:75134858-75173825	NM_001156, NM_001320879, NM_004034	XM_017016162, XM_005269739, XM_005269738	.	.	NP_001147, NP_001307808, NP_001307809, NP_004025	XP_016871651, XP_016871652	protein_coding	ENSG00000138279	310	545
ANXA8	.	.	.	.	.	0	0	0	0	annexin A8 [Source:HGNC Symbol;Acc:HGNC:546]	chr10:48255203-48279200	NM_001040084, NM_001271702, NM_001271703	XM_011540098, XM_011540096, XM_006717951, XM_005276385	.	.	NP_001035173, NP_001258631, NP_001258632	XP_005276442, XP_006718014, XP_011538398, XP_011538400	protein_coding	ENSG00000265190	107984085	546
ANXA8L1	.	.	.	.	.	0	0	0	0	annexin A8-like 1 [Source:HGNC Symbol;Acc:HGNC:23334]	chr10:47157982-47174093	NM_001098845, NM_001278923, NM_001278924	.	NR_033957	.	NP_001092315, NP_001265852, NP_001265853	.	protein_coding	ENSG00000264230	728113	23334
ANXA8L2	.	.	.	.	.	0	0	0	0	annexin A8-like 2 [Source:HGNC Symbol;Acc:23335]	chr10:47746935-47770871	NM_001630	XM_005272404	.	.	NP_001621	XP_005272461	protein_coding	ENSG00000186807	244	23335
ANXA9	.	.	.	.	.	8.11576	8.39786	8.35655	4.98112	annexin A9 [Source:HGNC Symbol;Acc:HGNC:547]	chr1:150954492-150968110	NM_003568	XM_011510058, XM_005245539	.	.	NP_003559	XP_011508360	protein_coding	ENSG00000143412	8416	547
AOAH	.	.	.	.	.	0	0	0	0	acyloxyacyl hydrolase [Source:HGNC Symbol;Acc:HGNC:548]	chr7:36552556-36764154	NM_001177506, NM_001177507, NM_001637	XM_011515340, XM_011515339, XM_011515338, XM_011515337, XM_011515336, XM_011515335, XM_011515334, XM_011515333	.	.	NP_001170977, NP_001170978, NP_001628	XP_011513635, XP_011513636, XP_011513637, XP_011513638, XP_011513640, XP_011513641, XP_011513642	protein_coding	ENSG00000136250	313	548
AOC1	.	.	.	.	.	0	0	0	0	amine oxidase, copper containing 1 [Source:HGNC Symbol;Acc:HGNC:80]	chr7:150521714-150558592	NM_001091, NM_001272072	XM_017011946, XM_011516009, XM_011516008	.	.	NP_001082, NP_001259001	XP_011514310, XP_011514311, XP_016867433, XP_016867434, XP_016867435, XP_016867436	protein_coding	ENSG00000002726	26	80
AOC2	.	.	.	.	.	1.24203	1.19113	1.29946	1.70217	amine oxidase, copper containing 2 [Source:HGNC Symbol;Acc:HGNC:549]	chr17:40996616-41002724	NM_001158, NM_009590	.	.	.	NP_001149, NP_033720	.	protein_coding	ENSG00000131480	314	549
AOC3	.	.	.	.	.	38.6262	39.8837	39.7416	30.0339	amine oxidase, copper containing 3 [Source:HGNC Symbol;Acc:HGNC:550]	chr17:41003200-41010147	NM_001277731, NM_001277732, NM_003734	.	.	.	NP_001264660, NP_001264661, NP_003725	.	protein_coding	ENSG00000131471	8639	550
AOX1	.	.	.	.	.	8.30758	7.98575	8.52474	9.61073	aldehyde oxidase 1 [Source:HGNC Symbol;Acc:HGNC:553]	chr2:201450590-201536218	NM_001159	XM_011511062	.	.	NP_001150	XP_011509364, XP_016859435, XP_016859436	protein_coding	ENSG00000138356	316	553
AP000275.65	.	.	.	.	.	0.104574	0.353149	0.197356	0.58335	.	chr21:33947150-33985176	.	.	.	.	.	.	protein_coding	ENSG00000265590	.	.
AP000295.9	.	.	.	.	.	0.232422	0.173257	0.216166	0.102085	.	chr21:34602205-34669539	.	.	.	.	.	.	protein_coding	ENSG00000249624	.	.
AP000304.1	.	.	.	.	.	0	0	0	0	.	chr21:34876237-35303911	.	.	.	.	.	.	protein_coding	ENSG00000268265	.	.
AP000304.12	.	.	.	.	.	2.30752e-81	3.57451e-83	1.20708e-82	7.41509e-81	.	chr21:34876237-35303911	.	.	.	.	.	.	protein_coding	ENSG00000249209	.	.
AP000322.53	.	.	.	.	.	0	0	0	0	.	chr21:35791012-35796264	.	.	.	.	.	.	protein_coding	ENSG00000243627	.	.
AP000349.1	.	.	.	.	.	0	0	0.0477899	0	.	chr22:24115005-24126503	.	.	.	.	.	.	protein_coding	ENSG00000267954	.	.
AP000350.10	.	.	.	.	.	0.461126	0.000721605	1.31917	1.37348	.	chr22:24198889-24237413	.	.	.	.	.	.	protein_coding	ENSG00000251357	.	.
AP000688.1	.	.	.	.	.	0	0	0	0	Uncharacterized protein [Source:UniProtKB/TrEMBL;Acc:M0QY50]	chr21:37402367-37451687	.	.	.	.	.	.	protein_coding	ENSG00000268098	.	.
AP000695.1	.	.	.	.	.	0.0192563	0	0	0	.	chr21:37832918-37948867	.	.	.	.	.	.	protein_coding	ENSG00000267976	.	.
AP000721.4	.	.	.	.	.	2.31417e-09	2.02522e-35	4.96875e-163	4.94388e-172	.	chr11:63742078-63933533	.	.	.	.	.	.	protein_coding	ENSG00000256100	.	.
AP000758.1	.	.	.	.	.	0	0	0	0	Uncharacterized protein [Source:UniProtKB/TrEMBL;Acc:M0QZC6]	chr11:120207622-120360645	.	.	.	.	.	.	protein_coding	ENSG00000269601	.	.
AP000867.1	.	.	.	.	.	0	0	0	0	.	chr11:71290759-71318487	.	.	.	.	.	.	protein_coding	ENSG00000187811	.	.
AP000889.3	.	.	.	.	.	0	0	0	0	HCG2032453; Uncharacterized protein; cDNA FLJ25337 fis, clone TST00714 [Source:UniProtKB/TrEMBL;Acc:Q96LP0]	chr11:107461816-107537505	.	.	NR_028328	.	.	.	protein_coding	ENSG00000268467	643923	.
AP000974.1	.	.	.	.	.	0.148102	0.182277	0.169076	0.0356889	CDNA FLJ26432 fis, clone KDN01418; Uncharacterized protein [Source:UniProtKB/TrEMBL;Acc:Q6ZP70]	chr11:85563599-85565986	.	.	.	.	.	.	protein_coding	ENSG00000215504	.	.
AP001024.1	.	.	.	.	.	0	0	0	0	Metazoan signal recognition particle RNA [Source:RFAM;Acc:RF00017]	chr11:107650218-107652316	.	.	.	.	.	.	misc_RNA	ENSG00000214305	.	.
AP001024.2	.	.	.	.	.	0	0	0	0	Uncharacterized protein [Source:UniProtKB/TrEMBL;Acc:H0Y4W8]	chr11:107643128-107647344	.	.	.	.	.	.	protein_coding	ENSG00000214306	.	.
AP001055.1	.	.	.	.	.	0	0	0	0	.	chr21:45587817-45593580	.	.	.	.	.	.	protein_coding	ENSG00000267913	.	.
AP001094.1	.	.	.	.	.	0	0	0	0	Uncharacterized protein [Source:UniProtKB/TrEMBL;Acc:M0R2D6]	chr18:7566779-8406859	.	.	.	.	.	.	protein_coding	ENSG00000268046	.	.
AP001362.1	.	.	.	.	.	0	0	0	0	Uncharacterized protein [Source:UniProtKB/TrEMBL;Acc:M0QXL3]	chr11:65343508-65360121	.	.	.	.	.	.	protein_coding	ENSG00000269018	.	.
AP001421.1	.	.	.	.	.	0	0	0	3.15681e-25	Uncharacterized protein [Source:UniProtKB/TrEMBL;Acc:M0QXV0]	chr21:38739878-38889753	.	.	.	.	.	.	protein_coding	ENSG00000267937	.	.
AP001468.1	.	.	.	.	.	3.91942	3.7537	4.22565	2.50079	Protein LOC101060037 [Source:UniProtKB/TrEMBL;Acc:M0R212]	chr21:47608054-47648738	.	XM_005261212	.	.	.	XP_005261269	protein_coding	ENSG00000235878	101060037	.
AP001652.1	.	.	.	.	.	0	0	0	0	Uncharacterized protein; cDNA FLJ60524 [Source:UniProtKB/TrEMBL;Acc:B4DH84]	chr11:58672896-58676071	.	.	.	.	.	.	protein_coding	ENSG00000224130	.	.
AP001888.1	.	.	.	.	.	0	0	0	0	Uncharacterized protein [Source:UniProtKB/TrEMBL;Acc:Q14569]	chr11:69585783-69590171	.	.	.	.	.	.	protein_coding	ENSG00000268351	.	.
AP001925.1	.	.	.	.	.	0	0	0	0	.	chr11:108093558-108338258	.	.	.	.	.	.	protein_coding	ENSG00000269042	.	.
AP002353.1	.	.	.	.	.	0	0	0	0	.	chr11:107578103-107595135	.	.	.	.	.	.	protein_coding	ENSG00000268602	.	.
AP002956.1	.	.	.	.	.	0	0	0	0	.	chr11:119019721-119033362	.	.	.	.	.	.	protein_coding	ENSG00000268192	.	.
AP003041.2	.	.	.	.	.	0	0	0	0	Uncharacterized protein [Source:UniProtKB/TrEMBL;Acc:M0QYB7]	chr11:129936835-130014706	.	.	.	.	.	.	protein_coding	ENSG00000267981	.	.
AP003062.1	.	.	.	.	.	0	0	0	0	CDNA FLJ27342 fis, clone TST02993; Uncharacterized protein [Source:UniProtKB/TrEMBL;Acc:Q6ZNQ4]	chr11:134855245-134856693	.	.	.	.	.	.	protein_coding	ENSG00000268936	.	.
AP003419.11	.	.	.	.	.	0.00151027	0.000108574	0.000183871	8.17597e-05	.	chr11:67118247-67141648	.	.	.	.	.	.	protein_coding	ENSG00000256514	.	.
AP003733.1	.	.	.	.	.	0.405017	0.445992	0.450252	0.431831	Uncharacterized protein; cDNA FLJ36460 fis, clone THYMU2014801 [Source:UniProtKB/TrEMBL;Acc:Q8N204]	chr11:61735452-61736755	.	.	.	.	.	.	protein_coding	ENSG00000269089	.	.
AP1AR	.	.	.	.	.	33.198	36.4072	35.5487	35.4206	adaptor related protein complex 1 associated regulatory protein [Source:HGNC Symbol;Acc:HGNC:28808]	chr4:113152892-113191203	NM_001128426, NM_018569	XM_005263116	.	.	NP_001121898, NP_061039	.	protein_coding	ENSG00000138660	55435	28808
AP1B1	.	.	.	.	.	12.5364	12.1756	12.1756	13.6114	adaptor related protein complex 1 beta 1 subunit [Source:HGNC Symbol;Acc:HGNC:554]	chr22:29723670-29819168	NM_001127, NM_001166019, NM_145730	.	.	.	NP_001118, NP_001159491, NP_663782	.	protein_coding	ENSG00000100280	162	554
AP1G1	.	.	.	.	.	23.2792	22.7303	23.2613	24.9548	adaptor related protein complex 1 gamma 1 subunit [Source:HGNC Symbol;Acc:HGNC:555]	chr16:71762902-71843104	NM_001030007, NM_001128	.	.	.	NP_001025178, NP_001119	.	protein_coding	ENSG00000166747	164	555
AP1G2	.	.	.	.	.	56.6735	56.8462	56.1837	47.0431	adaptor related protein complex 1 gamma 2 subunit [Source:HGNC Symbol;Acc:HGNC:556]	chr14:24025215-24048009	NM_001282474, NM_001282475, NM_003917	XM_011537283, XM_011537282, XM_006720301, XM_005268182, XM_005268179, XM_005268178, XM_005268177, XM_005268175, XM_005268174, XM_005268173, XM_005268172, XM_005268170, XM_005268169, XM_005268168, XM_005268167	.	.	NP_001269403, NP_001269404, NP_003908	XP_005268224, XP_005268225, XP_005268226, XP_005268227, XP_005268229, XP_005268230, XP_005268231, XP_005268232, XP_005268234, XP_005268235, XP_005268236, XP_005268239, XP_006720364, XP_011535585	protein_coding	ENSG00000213983	8906	556
AP1M1	.	.	.	.	.	21.2864	21.9899	23.0469	25.9464	adaptor related protein complex 1 mu 1 subunit [Source:HGNC Symbol;Acc:HGNC:13667]	chr19:16308388-16356718	NM_001130524, NM_032493	XM_017027420, XM_011528400, XM_011528399	.	.	NP_001123996, NP_115882	XP_016882909, XP_016882910	protein_coding	ENSG00000072958	8907	13667
AP1M2	.	.	.	.	.	4.02837	3.27451	3.28506	4.04069	adaptor related protein complex 1 mu 2 subunit [Source:HGNC Symbol;Acc:HGNC:558]	chr19:10683346-10697991	NM_001300887, NM_005498	XM_011527615	.	.	NP_001287816, NP_005489	.	protein_coding	ENSG00000129354	10053	558
AP1S1	.	.	.	.	.	24.3316	23.1476	22.4963	23.4126	adaptor related protein complex 1 sigma 1 subunit [Source:HGNC Symbol;Acc:HGNC:559]	chr7:100797677-100804558	NM_001283	.	.	.	NP_001274	.	protein_coding	ENSG00000106367	1174	559
AP1S2	.	.	.	.	.	7.1363	6.9605	7.22582	7.57974	adaptor related protein complex 1 sigma 2 subunit [Source:HGNC Symbol;Acc:HGNC:560]	chrX:15843928-15873137	NM_001272071, NM_003916	XM_017029925, XM_011545599	.	.	NP_001259000, NP_003907	XP_011543901, XP_016885414	protein_coding	ENSG00000182287	8905	560
AP1S3	.	.	.	.	.	3.39513	3.77438	3.37336	4.60284	adaptor related protein complex 1 sigma 3 subunit [Source:HGNC Symbol;Acc:HGNC:18971]	chr2:224616402-224702319	NM_001039569	.	.	.	NP_001034658	XP_011508902	protein_coding	ENSG00000152056	130340	18971
AP2A1	.	.	.	.	.	25.5889	25.5987	26.1933	25.6476	adaptor related protein complex 2 alpha 1 subunit [Source:HGNC Symbol;Acc:HGNC:561]	chr19:50270224-50316527	NM_014203, NM_130787	XM_011526557, XM_011526556	.	.	NP_055018, NP_570603	XP_011524858, XP_011524859	protein_coding	ENSG00000196961	160	561
AP2A2	.	.	.	.	.	19.8074	19.4907	19.581	19.2418	adaptor related protein complex 2 alpha 2 subunit [Source:HGNC Symbol;Acc:HGNC:562]	chr11:925808-1012245	NM_001242837, NM_012305	XM_011519929, XM_011519928	.	.	NP_001229766, NP_036437	XP_011518231, XP_011518232	protein_coding	ENSG00000183020	161	562
AP2B1	.	.	.	.	.	38.7127	36.6151	37.3068	39.3133	adaptor related protein complex 2 beta 1 subunit [Source:HGNC Symbol;Acc:HGNC:563]	chr17:33914292-34053428	NM_001030006, NM_001282	XM_011524455, XM_011524454, XM_011524453, XM_011524452, XM_011524451, XM_011524450, XM_011524449, XM_011524448, XM_005257941, XM_005257938, XM_005257937	.	.	NP_001025177, NP_001273	XP_005257994, XP_005257995, XP_005257998, XP_011522750, XP_011522751, XP_011522752, XP_011522753, XP_011522754, XP_011522755, XP_011522756, XP_011522757, XP_016879773, XP_016879774, XP_016879775	protein_coding	ENSG00000006125	163	563
AP2M1	.	.	.	.	.	75.3391	73.5186	72.9555	80.1541	adaptor related protein complex 2 mu 1 subunit [Source:HGNC Symbol;Acc:HGNC:564]	chr3:183892476-183901879	NM_001025205, NM_004068	.	.	.	NP_001020376, NP_001298127, NP_004059	.	protein_coding	ENSG00000161203	1173	564
AP2S1	.	.	.	.	.	34.821	35.5967	35.2159	34.8273	adaptor related protein complex 2 sigma 1 subunit [Source:HGNC Symbol;Acc:HGNC:565]	chr19:47341392-47354249	NM_001301076, NM_001301078, NM_001301081, NM_004069, NM_021575	XM_011526424, XM_011526423	.	.	NP_001288005, NP_001288007, NP_001288010, NP_004060, NP_067586	XP_011524725, XP_011524726	protein_coding	ENSG00000042753	1175	565
AP3B1	.	.	.	.	.	25.8249	25.3973	26.3053	24.2603	adaptor related protein complex 3 beta 1 subunit [Source:HGNC Symbol;Acc:HGNC:566]	chr5:77296348-77590579	NM_001271769, NM_003664	XM_005248618	.	.	NP_001258698, NP_003655	XP_005248675, XP_016865490	protein_coding	ENSG00000132842	8546	566
AP3B2	.	.	.	.	.	0.00740283	0	0	0	adaptor related protein complex 3 beta 2 subunit [Source:HGNC Symbol;Acc:HGNC:567]	chr15:83328032-83378666	NM_001278511, NM_001278512, NM_004644	XM_011522098, XM_011522097	.	.	NP_001265440, NP_001265441, NP_004635	.	protein_coding	ENSG00000103723	8120	567
AP3D1	.	.	.	.	.	26.0843	24.9917	25.3031	29.9471	adaptor related protein complex 3 delta 1 subunit [Source:HGNC Symbol;Acc:HGNC:568]	chr19:2100986-2151556	NM_001261826, NM_003938	XM_006722932	.	.	NP_001248755, NP_003929	XP_006722995	protein_coding	ENSG00000065000	8943	568
AP3M1	.	.	.	.	.	21.1711	20.9411	21.5407	22.5008	adaptor related protein complex 3 mu 1 subunit [Source:HGNC Symbol;Acc:HGNC:569]	chr10:75757871-75910821	NM_001320264, NM_012095, NM_207012	XM_011539636, XM_011539635, XM_006717763	.	.	NP_001307192, NP_001307193, NP_036227, NP_996895	XP_006717826, XP_011537937, XP_011537938	protein_coding	ENSG00000185009	26985	569
AP3M2	.	.	.	.	.	4.91561	5.17913	5.34583	5.56822	adaptor related protein complex 3 mu 2 subunit [Source:HGNC Symbol;Acc:HGNC:570]	chr8:42010463-42028701	NM_001134296, NM_006803	XM_017012977	.	.	NP_001127768, NP_006794	XP_016868466	protein_coding	ENSG00000070718	10947	570
AP3S1	.	.	.	.	.	51.4561	56.7716	52.8498	49.3957	adaptor related protein complex 3 sigma 1 subunit [Source:HGNC Symbol;Acc:HGNC:2013]	chr5:115163896-115249778	NM_001284	XM_011543137, XM_011543135	.	.	NP_001275, NP_001305022	.	protein_coding	ENSG00000177879	1176	2013
AP3S2	.	.	.	.	.	18.4788	16.2022	17.9505	16.0117	adaptor related protein complex 3 sigma 2 subunit [Source:HGNC Symbol;Acc:HGNC:571]	chr15:90373830-90456188	NM_005829	.	.	.	NP_005820	.	protein_coding	ENSG00000157823	10239	571
AP4B1	.	.	.	.	.	3.92155	3.41116	3.83427	4.43784	adaptor related protein complex 4 beta 1 subunit [Source:HGNC Symbol;Acc:HGNC:572]	chr1:114437369-114447692	NM_001253852, NM_001253853, NM_001308312, NM_006594	XM_011540527, XM_011540526, XM_011540525, XM_011540524, XM_011540523	.	.	NP_001240781, NP_001240782, NP_001295241, NP_006585	XP_011538825, XP_011538826, XP_011538827, XP_011538828, XP_016855577, XP_016855579	protein_coding	ENSG00000134262	10717	572
AP4E1	.	.	.	.	.	3.85418	3.73201	3.72833	4.55575	adaptor related protein complex 4 epsilon 1 subunit [Source:HGNC Symbol;Acc:HGNC:573]	chr15:51200869-51298097	NM_001252127, NM_007347	XM_011521409, XM_011521408, XM_006720447, XM_005254264	.	.	NP_001239056, NP_031373	XP_005254321, XP_006720510	protein_coding	ENSG00000081014	23431	573
AP4M1	.	.	.	.	.	4.31399	5.1009	4.95645	4.63398	adaptor related protein complex 4 mu 1 subunit [Source:HGNC Symbol;Acc:HGNC:574]	chr7:99690351-99723134	NM_004722	XM_011516687, XM_011516686, XM_011516685, XM_006716175, XM_005250690, XM_005250689	.	.	NP_004713	XP_005250746, XP_005250747, XP_006716238, XP_011514987, XP_011514988	protein_coding	ENSG00000221838	9179	574
AP4S1	.	.	.	.	.	10.1603	10.0789	9.55351	9.16135	adaptor related protein complex 4 sigma 1 subunit [Source:HGNC Symbol;Acc:HGNC:575]	chr14:31343748-31565656	NM_001128126, NM_001254726, NM_001254727, NM_001254728, NM_001254729, NM_007077	XM_011536372, XM_011536371, XM_005267293	.	.	NP_001121598, NP_001241655, NP_001241656, NP_001241657, NP_001241658, NP_009008	XP_005267350, XP_011534673, XP_011534674	protein_coding	ENSG00000100478	11154	575
AP5B1	.	.	.	.	.	2.50351	2.70005	2.77003	3.69258	adaptor related protein complex 5 beta 1 subunit [Source:HGNC Symbol;Acc:HGNC:25104]	chr11:65543363-65548273	NM_138368	.	.	.	NP_612377	.	protein_coding	ENSG00000254470	91056	25104
AP5M1	.	.	.	.	.	10.1304	10.1146	10.3669	11.758	adaptor related protein complex 5 mu 1 subunit [Source:HGNC Symbol;Acc:HGNC:20192]	chr14:57667224-57765460	NM_018229	XM_011536940, XM_006720196	.	.	NP_060699	XP_006720259, XP_011535242	protein_coding	ENSG00000053770	55745	20192
AP5S1	.	.	.	.	.	7.40555	7.24492	6.59249	6.54027	adaptor related protein complex 5 sigma 1 subunit [Source:HGNC Symbol;Acc:HGNC:15875]	chr20:3801170-3809484	NM_001204446, NM_001204447, NM_018347	.	.	.	NP_001191375, NP_001191376, NP_060817	.	protein_coding	ENSG00000125843	55317	15875
AP5Z1	.	.	.	.	.	11.5812	11.0973	12.1678	15.7827	adaptor related protein complex 5 zeta 1 subunit [Source:HGNC Symbol;Acc:HGNC:22197]	chr7:4815252-4831399	NM_014855	.	.	.	NP_055670	.	protein_coding	ENSG00000242802	9907	22197
APAF1	.	.	.	.	.	5.92052	5.37901	5.81209	5.50203	apoptotic peptidase activating factor 1 [Source:HGNC Symbol;Acc:HGNC:576]	chr12:99038918-100378049	NM_001160, NM_013229, NM_181861, NM_181868, NM_181869	XM_011538252	.	.	NP_001151, NP_037361, NP_863651, NP_863658, NP_863659	XP_016874739	protein_coding	ENSG00000120868	317	576
APBA1	.	.	.	.	.	0.00481691	0.00856993	0	0.00395572	amyloid beta precursor protein binding family A member 1 [Source:HGNC Symbol;Acc:HGNC:578]	chr9:72042445-72287222	NM_001163	XM_017014670, XM_011518617, XM_006717093, XM_005251968	.	.	NP_001154	XP_005252025, XP_006717156, XP_011516919, XP_016870159	protein_coding	ENSG00000107282	320	578
APBA2	.	.	.	.	.	0.309077	0.239726	0.243803	0.224856	amyloid beta precursor protein binding family A member 2 [Source:HGNC Symbol;Acc:HGNC:579]	chr15:29129628-29410518	NM_001130414, NM_005503	XM_017022111, XM_017022105, XM_017022104, XM_017022103, XM_011521496, XM_011521495, XM_011521493, XM_011521492, XM_011521491, XM_011521490, XM_011521489, XM_011521488	.	.	NP_001123886, NP_005494	XP_011519790, XP_011519791, XP_011519792, XP_011519793, XP_011519794, XP_011519795, XP_011519796, XP_011519797, XP_011519798, XP_016877590, XP_016877591, XP_016877592, XP_016877593, XP_016877594, XP_016877595, XP_016877596, XP_016877597, XP_016877598, XP_016877599, XP_016877600, XP_016877601, XP_016877602, XP_016877603, XP_016877604, XP_016877605, XP_016877606	protein_coding	ENSG00000034053	321	579
APBA3	.	.	.	.	.	6.06472	7.46709	6.42207	6.322	amyloid beta precursor protein binding family A member 3 [Source:HGNC Symbol;Acc:HGNC:580]	chr19:3750877-3761697	NM_004886	XM_006722950	.	.	NP_004877	XP_006723013	protein_coding	ENSG00000011132	9546	580
APBB1	.	.	.	.	.	0.689883	0.551718	0.671656	0.566354	amyloid beta precursor protein binding family B member 1 [Source:HGNC Symbol;Acc:HGNC:581]	chr11:6416353-6440644	NM_001164, NM_001257319, NM_001257320, NM_001257321, NM_001257323, NM_001257325, NM_001257326, NM_145689	XM_017017641, XM_017017640, XM_017017639, XM_011520042, XM_011520041, XM_011520040, XM_011520039, XM_011520038, XM_011520037, XM_006718215, XM_006718214, XM_006718213, XM_006718212, XM_006718211, XM_006718210, XM_006718209	NR_047512	.	NP_001155, NP_001244248, NP_001244249, NP_001244250, NP_001244252, NP_001244254, NP_001244255, NP_663722	XP_006718272, XP_006718273, XP_006718274, XP_006718275, XP_006718276, XP_006718277, XP_006718278, XP_011518339, XP_011518340, XP_011518342, XP_011518343, XP_011518344, XP_016873128, XP_016873129, XP_016873130, XP_016873131	protein_coding	ENSG00000166313	322	581
APBB1IP	.	.	.	.	.	0.0217724	0.0666217	0.0115228	0	amyloid beta precursor protein binding family B member 1 interacting protein [Source:HGNC Symbol;Acc:HGNC:17379]	chr10:26727131-26856732	NM_019043	XM_011519514, XM_006717451	.	.	NP_061916	XP_006717514, XP_011517816	protein_coding	ENSG00000077420	54518	17379
APBB2	.	.	.	.	.	5.82596	5.54646	5.52737	4.96489	amyloid beta precursor protein binding family B member 2 [Source:HGNC Symbol;Acc:HGNC:582]	chr4:40812043-41216635	NM_001166050, NM_001166051, NM_001166052, NM_001166053, NM_001166054, NM_004307, NM_173075	XM_017008149, XM_017008148, XM_017008147, XM_017008146, XM_017008145, XM_017008144, XM_017008143, XM_017008142, XM_011513687, XM_011513686, XM_006714012, XM_006714011, XM_006714010, XM_006714009, XM_006714008, XM_006714007, XM_006714006, XM_006714005, XM_005248101	.	.	NP_001159522, NP_001159523, NP_001159524, NP_001159525, NP_001159526, NP_004298, NP_775098	XP_005248158, XP_006714068, XP_006714070, XP_006714071, XP_006714072, XP_006714073, XP_006714074, XP_006714075, XP_011511988, XP_011511989, XP_016863631, XP_016863632, XP_016863633, XP_016863634, XP_016863635, XP_016863636, XP_016863637, XP_016863638, XP_016863639, XP_016863640, XP_016863641, XP_016863642, XP_016863643, XP_016863644, XP_016863645, XP_016863646, XP_016863647	protein_coding	ENSG00000163697	323	582
APBB3	.	.	.	.	.	0.178706	0.204606	0.0987703	0.434185	amyloid beta precursor protein binding family B member 3 [Source:HGNC Symbol;Acc:HGNC:20708]	chr5:139937853-139948688	NM_006051, NM_133172, NM_133173, NM_133174	.	NR_106889	.	NP_006042, NP_573418, NP_573419, NP_573420	.	protein_coding	ENSG00000113108	102465499	20708
APC	.	.	.	.	.	3.01184	2.95231	2.8692	3.30769	APC, WNT signaling pathway regulator [Source:HGNC Symbol;Acc:HGNC:583]	chr5:112073584-112181936	NM_000038, NM_001127510, NM_001127511	.	.	.	NP_000029, NP_001120982, NP_001120983	.	protein_coding	ENSG00000134982	324	583
APC2	.	.	.	.	.	0.056619	0.0828775	0.0383865	0.0374842	APC2, WNT signaling pathway regulator [Source:HGNC Symbol;Acc:HGNC:24036]	chr19:1450147-1479555	NM_005883	XM_006722610, XM_006722609, XM_006722608, XM_006722607, XM_005259475	.	.	NP_005874	XP_005259532, XP_006722670, XP_006722671, XP_006722672, XP_006722673	protein_coding	ENSG00000115266	10297	24036
APCDD1	.	.	.	.	.	2.63911	2.97748	2.60443	3.08126	APC down-regulated 1 [Source:HGNC Symbol;Acc:HGNC:15718]	chr18:10454624-10489945	NM_153000	.	.	.	NP_694545	.	protein_coding	ENSG00000154856	147495	15718
APCDD1L	.	.	.	.	.	0	0	0	0	APC down-regulated 1 like [Source:HGNC Symbol;Acc:HGNC:26892]	chr20:57034156-57089994	NM_153360	.	.	.	NP_001291716, NP_699191	.	protein_coding	ENSG00000198768	164284	26892
APCS	.	.	.	.	.	0	0	0	0	amyloid P component, serum [Source:HGNC Symbol;Acc:HGNC:584]	chr1:159557614-159558655	NM_001639	.	.	.	NP_001630	.	protein_coding	ENSG00000132703	325	584
APEH	.	.	.	.	.	46.2292	45.4878	46.995	44.6047	acylaminoacyl-peptide hydrolase [Source:HGNC Symbol;Acc:HGNC:586]	chr3:49711434-49726486	NM_001640	XM_011533662, XM_011533661, XM_011533660, XM_011533659, XM_011533658, XM_005265098, XM_005265097	.	.	NP_001631	XP_005265154, XP_005265155, XP_011531960, XP_011531961, XP_011531962, XP_011531963, XP_011531964	protein_coding	ENSG00000164062	327	586
APELA	.	.	.	.	.	0	0	0	0	apelin receptor early endogenous ligand [Source:HGNC Symbol;Acc:HGNC:48925]	chr4:165798155-165818675	NM_001297550	.	.	.	NP_001284479	XP_016863112	protein_coding	ENSG00000248329	100506013	48925
APEX1	.	.	.	.	.	249.145	252.251	247.458	219.932	apurinic/apyrimidinic endodeoxyribonuclease 1 [Source:HGNC Symbol;Acc:HGNC:587]	chr14:20923349-20929771	NM_001244249, NM_001641, NM_080648, NM_080649	XM_005267582, XM_005267581	.	.	NP_001231178, NP_001632, NP_542379, NP_542380	XP_005267638	protein_coding	ENSG00000100823	328	587
APEX2	.	.	.	.	.	6.6957	6.44037	6.9497	8.34432	apurinic/apyrimidinic endodeoxyribonuclease 2 [Source:HGNC Symbol;Acc:HGNC:17889]	chrX:55026789-55057497	NM_014481	.	.	.	NP_055296	.	protein_coding	ENSG00000169188	27301	17889
APH1A	.	.	.	.	.	77.8035	76.8488	78.9462	69.5155	aph-1 homolog A, gamma-secretase subunit [Source:HGNC Symbol;Acc:HGNC:29509]	chr1:150237798-150253327	NM_001077628, NM_001243771, NM_001243772, NM_016022	XM_006711362	.	.	NP_001071096, NP_001230700, NP_001230701, NP_057106	.	protein_coding	ENSG00000117362	51107	29509
APH1B	.	.	.	.	.	0.97363	1.28278	1.03948	0.825415	aph-1 homolog B, gamma-secretase subunit [Source:HGNC Symbol;Acc:HGNC:24080]	chr15:63569752-63601325	NM_001145646, NM_031301	.	.	.	NP_001139118, NP_112591	.	protein_coding	ENSG00000138613	83464	24080
API5	.	.	.	.	.	26.8255	26.3871	26.4748	29.446	apoptosis inhibitor 5 [Source:HGNC Symbol;Acc:HGNC:594]	chr11:43333512-43366079	NM_001142930, NM_001142931, NM_006595	XM_017018465, XM_006718359	.	.	NP_001136402, NP_001136403, NP_006586	XP_006718422, XP_016873953, XP_016873954	protein_coding	ENSG00000166181	8539	594
APIP	.	.	.	.	.	15.9365	15.9439	16.3588	13.817	APAF1 interacting protein [Source:HGNC Symbol;Acc:HGNC:17581]	chr11:34903841-35017669	NM_015957	.	.	.	NP_057041	.	protein_coding	ENSG00000149089	51074	17581
APITD1	.	.	.	.	.	4.84826	4.46589	4.16828	4.81267	apoptosis-inducing, TAF9-like domain 1 [Source:HGNC Symbol;Acc:HGNC:23163]	chr1:10490158-10512210	NM_199294	.	.	.	NP_954988	.	protein_coding	ENSG00000175279	378708	23163
APITD1-CORT	.	.	.	.	.	1.90719	1.71876	2.50366	1.58147	APITD1-CORT readthrough [Source:HGNC Symbol;Acc:HGNC:38843]	chr1:10490158-10512210	NM_001243768, NM_001270517, NM_198544, NM_199006	.	.	.	NP_001230697, NP_001257446, NP_940946, NP_950171	.	protein_coding	ENSG00000251503	100526739	38843
APLF	.	.	.	.	.	0.340871	0.392488	0.342025	0.339799	aprataxin and PNKP like factor [Source:HGNC Symbol;Acc:HGNC:28724]	chr2:68870720-68885379	NM_138964, NM_173545	.	.	.	NP_620414, NP_775816	.	protein_coding	ENSG00000169621	200558	28724
APLN	.	.	.	.	.	0.1297	0.125473	0.102489	0.0194478	apelin [Source:HGNC Symbol;Acc:HGNC:16665]	chrX:128779235-128788914	NM_017413	.	.	.	NP_059109	.	protein_coding	ENSG00000171388	8862	16665
APLNR	.	.	.	.	.	0	0	0	0	apelin receptor [Source:HGNC Symbol;Acc:HGNC:339]	chr11:57001066-57004788	NM_005161	.	.	.	NP_005152	.	protein_coding	ENSG00000134817	187	339
APLP1	.	.	.	.	.	0.189474	0.414547	0.38888	0.291785	amyloid beta precursor like protein 1 [Source:HGNC Symbol;Acc:HGNC:597]	chr19:36358800-36370690	NM_001024807, NM_005166	.	.	.	NP_001019978, NP_005157	.	protein_coding	ENSG00000105290	333	597
APLP2	.	.	.	.	.	337.702	337.443	338.713	334.888	amyloid beta precursor like protein 2 [Source:HGNC Symbol;Acc:HGNC:598]	chr11:129936835-130014706	NM_001142276, NM_001142277, NM_001142278, NM_001243299, NM_001642	.	.	.	NP_001135748, NP_001135749, NP_001135750, NP_001230228, NP_001315611, NP_001633	.	protein_coding	ENSG00000084234	334	598
APMAP	.	.	.	.	.	113.546	113.375	117.226	125.549	adipocyte plasma membrane associated protein [Source:HGNC Symbol;Acc:HGNC:13238]	chr20:24943560-24973615	NM_020531	XM_005260763	.	.	NP_065392	XP_005260820	protein_coding	ENSG00000101474	57136	13238
APOA1	.	.	.	.	.	1849.94	1842.98	1811.7	1380.37	apolipoprotein A1 [Source:HGNC Symbol;Acc:HGNC:600]	chr11:116706466-116708666	NM_000039, NM_001318017, NM_001318018	XM_005271540, XM_005271539	.	.	NP_000030, NP_001304946, NP_001304947	XP_005271596, XP_005271597	protein_coding	ENSG00000118137	335	600
APOA2	.	.	.	.	.	7056.55	7011.36	7120.97	7432.78	apolipoprotein A2 [Source:HGNC Symbol;Acc:HGNC:601]	chr1:161185068-161193421	NM_001643	.	.	.	NP_001634	.	protein_coding	ENSG00000158874	336	601
APOA4	.	.	.	.	.	4.42965	4.61665	4.70228	5.57076	apolipoprotein A4 [Source:HGNC Symbol;Acc:HGNC:602]	chr11:116691415-116694022	NM_000482	.	.	.	NP_000473	.	protein_coding	ENSG00000110244	337	602
APOA5	.	.	.	.	.	40.1757	40.7549	39.9215	25.1673	apolipoprotein A5 [Source:HGNC Symbol;Acc:HGNC:17288]	chr11:116660082-116663136	NM_001166598, NM_052968	.	.	.	NP_001160070, NP_443200	XP_016872658	protein_coding	ENSG00000110243	116519	17288
APOB	.	.	.	.	.	1235.96	1145.48	1185.1	1018.77	apolipoprotein B [Source:HGNC Symbol;Acc:HGNC:603]	chr2:21224300-21266945	NM_000384	XM_011532809	.	.	NP_000375	.	protein_coding	ENSG00000084674	338	603
APOBEC1	.	.	.	.	.	0	0	0	0	apolipoprotein B mRNA editing enzyme catalytic subunit 1 [Source:HGNC Symbol;Acc:HGNC:604]	chr12:7801995-7818489	NM_001304566, NM_001644, NM_005889	.	.	.	NP_001291495, NP_001635, NP_005880	.	protein_coding	ENSG00000111701	339	604
APOBEC2	.	.	.	.	.	0.0263984	0.0217438	0.0513085	0.0219177	apolipoprotein B mRNA editing enzyme catalytic subunit 2 [Source:HGNC Symbol;Acc:HGNC:605]	chr6:41021042-41032250	NM_006789	.	.	.	NP_006780	.	protein_coding	ENSG00000124701	10930	605
APOBEC3A	.	.	.	.	.	2.64619e-32	1.29264e-45	0.0313685	3.63057e-21	apolipoprotein B mRNA editing enzyme catalytic subunit 3A [Source:HGNC Symbol;Acc:HGNC:17343]	chr22:39348755-39388809	NM_001270406, NM_145699	.	.	.	NP_001257335, NP_663745	.	protein_coding	ENSG00000128383	100913187	17343
APOBEC3B	.	.	.	.	.	3.41877	3.09632	3.27582	2.61179	apolipoprotein B mRNA editing enzyme catalytic subunit 3B [Source:HGNC Symbol;Acc:HGNC:17352]	chr22:39348755-39388809	NM_001270411, NM_004900	.	.	.	NP_001257340, NP_004891	.	protein_coding	ENSG00000179750	9582	17352
APOBEC3C	.	.	.	.	.	22.3007	22.6045	21.3942	11.889	apolipoprotein B mRNA editing enzyme catalytic subunit 3C [Source:HGNC Symbol;Acc:HGNC:17353]	chr22:39410087-39429281	NM_014508	.	.	.	NP_055323	.	protein_coding	ENSG00000244509	27350	17353
APOBEC3D	.	.	.	.	.	0.218642	0.199216	0.311804	0.148865	apolipoprotein B mRNA editing enzyme catalytic subunit 3D [Source:HGNC Symbol;Acc:HGNC:17354]	chr22:39410087-39429281	NM_152426	XM_005261337	.	.	NP_689639	XP_005261394	protein_coding	ENSG00000243811	140564	17354
APOBEC3F	.	.	.	.	.	1.7829	1.85912	1.37602	1.32966	apolipoprotein B mRNA editing enzyme catalytic subunit 3F [Source:HGNC Symbol;Acc:HGNC:17356]	chr22:39436608-39483748	NM_001006666, NM_145298	XM_011529994	.	.	NP_001006667, NP_660341	XP_011528296, XP_016884132	protein_coding	ENSG00000128394	200316	17356
APOBEC3G	.	.	.	.	.	0.619369	0.633199	0.655744	0.447677	apolipoprotein B mRNA editing enzyme catalytic subunit 3G [Source:HGNC Symbol;Acc:HGNC:17357]	chr22:39436608-39483748	NM_021822	XM_006724290	.	.	NP_068594	XP_006724353	protein_coding	ENSG00000239713	60489	17357
APOBEC3H	.	.	.	.	.	0.104603	0.0327435	0	0	apolipoprotein B mRNA editing enzyme catalytic subunit 3H [Source:HGNC Symbol;Acc:HGNC:24100]	chr22:39493228-39500072	NM_001166002, NM_001166003, NM_001166004, NM_181773	XM_011529992, XM_011529991, XM_011529990	.	.	NP_001159474, NP_001159475, NP_001159476, NP_861438	XP_011528292, XP_011528293, XP_011528294	protein_coding	ENSG00000100298	164668	24100
APOBEC4	.	.	.	.	.	0	0	0	0	apolipoprotein B mRNA editing enzyme catalytic polypeptide like 4 [Source:HGNC Symbol;Acc:HGNC:32152]	chr1:183605219-183897665	NM_203454	.	.	.	NP_982279	.	protein_coding	ENSG00000173627	403314	32152
APOBR	.	.	.	.	.	0.0788764	0.0797497	0.0945266	0.0805719	apolipoprotein B receptor [Source:HGNC Symbol;Acc:HGNC:24087]	chr16:28485431-28510291	NM_018690	.	.	.	NP_061160	.	protein_coding	ENSG00000184730	55911	24087
APOC1	.	.	.	.	.	524.814	535.312	563.766	480.063	apolipoprotein C1 [Source:HGNC Symbol;Acc:HGNC:607]	chr19:45417503-45422603	NM_001321066, NM_001645	XM_005258855	.	.	NP_001307994, NP_001307995, NP_001636	XP_005258912	protein_coding	ENSG00000130208	341	607
APOC2	.	.	.	.	.	56.4746	47.98	61.2035	49.8362	apolipoprotein C2 [Source:HGNC Symbol;Acc:HGNC:609]	chr19:45445494-45452822	.	.	.	.	.	.	protein_coding	ENSG00000234906	.	609
APOC3	.	.	◎	.	◎	242.896	247.286	235.46	121.073	apolipoprotein C3 [Source:HGNC Symbol;Acc:HGNC:610]	chr11:116700607-116703788	NM_000040	.	.	.	NP_000031	.	protein_coding	ENSG00000110245	345	610
APOC4	.	.	.	.	.	0.911705	0.55218	0.700542	0.453245	apolipoprotein C4 [Source:HGNC Symbol;Acc:HGNC:611]	chr19:45445494-45452822	NM_001646	.	.	.	NP_001637	.	protein_coding	ENSG00000267467	346	611
APOC4-APOC2	.	.	.	.	.	338.065	345.314	336.015	266.089	APOC4-APOC2 readthrough (NMD candidate) [Source:HGNC Symbol;Acc:HGNC:44426]	chr19:45445494-45452822	NM_000483	.	.	.	NP_000474	.	protein_coding	ENSG00000224916	344	44426
APOD	.	.	.	.	.	0	0.0253838	0	0	apolipoprotein D [Source:HGNC Symbol;Acc:HGNC:612]	chr3:195295572-195311076	NM_001647	.	.	.	NP_001638	.	protein_coding	ENSG00000189058	347	612
APOE	.	.	.	.	.	702.511	751.117	767.313	700.735	apolipoprotein E [Source:HGNC Symbol;Acc:HGNC:613]	chr19:45409010-45412650	NM_000041, NM_001302688, NM_001302689, NM_001302690, NM_001302691	.	.	.	NP_000032, NP_001289617, NP_001289618, NP_001289619, NP_001289620	.	protein_coding	ENSG00000130203	348	613
APOF	.	.	.	.	.	9.85456	10.4615	9.46127	5.3254	apolipoprotein F [Source:HGNC Symbol;Acc:HGNC:615]	chr12:56754352-56756607	NM_001638	.	.	.	NP_001629	.	protein_coding	ENSG00000175336	319	615
APOH	.	.	.	.	.	1545.06	1580.36	1522.27	945.97	apolipoprotein H [Source:HGNC Symbol;Acc:HGNC:616]	chr17:64208150-64225535	NM_000042	.	.	.	NP_000033	.	protein_coding	ENSG00000091583	350	616
APOL1	.	.	.	.	.	98.8728	101.776	100.457	84.3621	apolipoprotein L1 [Source:HGNC Symbol;Acc:HGNC:618]	chr22:36649055-36663576	NM_001136540, NM_001136541, NM_003661, NM_145343	XM_005261796	.	.	NP_001130012, NP_001130013, NP_003652, NP_663318	XP_005261853	protein_coding	ENSG00000100342	8542	618
APOL2	.	.	.	.	.	35.6331	37.8263	39.3286	41.7098	apolipoprotein L2 [Source:HGNC Symbol;Acc:HGNC:619]	chr22:36622248-36636000	NM_030882, NM_145637	XM_017028724, XM_011530078, XM_011530077, XM_011530076, XM_011530075, XM_011530074	.	.	NP_112092, NP_663612	XP_011528376, XP_011528377, XP_011528378, XP_011528379, XP_011528380, XP_016884213	protein_coding	ENSG00000128335	23780	619
APOL3	.	.	.	.	.	1.85471	1.75091	1.80275	1.25969	apolipoprotein L3 [Source:HGNC Symbol;Acc:HGNC:14868]	chr22:36536377-36562225	NM_014349, NM_030644, NM_145639, NM_145640, NM_145641, NM_145642	XM_017028952, XM_017028947, XM_017028946, XM_006724325, XM_006724324, XM_006724323	.	.	NP_055164, NP_085147, NP_663614, NP_663615, NP_663616, NP_663617	XP_006724386, XP_006724387, XP_006724388, XP_016884435, XP_016884436, XP_016884437, XP_016884438, XP_016884439, XP_016884440, XP_016884441	protein_coding	ENSG00000128284	80833	14868
APOL4	.	.	.	.	.	0.456278	0.47256	0.341289	0.224077	apolipoprotein L4 [Source:HGNC Symbol;Acc:HGNC:14867]	chr22:36585176-36600886	NM_030643, NM_145660	.	.	.	NP_085146, NP_663693	.	protein_coding	ENSG00000100336	80832	14867
APOL5	.	.	.	.	.	0	0	0	0	apolipoprotein L5 [Source:HGNC Symbol;Acc:HGNC:14869]	chr22:36113918-36125530	NM_030642	.	.	.	.	.	protein_coding	ENSG00000128313	80831	14869
APOL6	.	.	.	.	.	3.78738	3.80975	3.83882	3.84433	apolipoprotein L6 [Source:HGNC Symbol;Acc:HGNC:14870]	chr22:36044441-36064456	NM_030641	XM_011530392	.	.	NP_085144	XP_011528694	protein_coding	ENSG00000221963	80830	14870
APOLD1	.	.	.	.	.	0.0468219	0.0668164	0.0614898	0.0849066	apolipoprotein L domain containing 1 [Source:HGNC Symbol;Acc:HGNC:25268]	chr12:12878864-12944400	NM_001130415, NM_030817	.	.	.	NP_001123887, NP_110444	.	protein_coding	ENSG00000178878	81575	25268
APOM	.	.	.	.	.	351.344	362.735	353.271	208.777	apolipoprotein M [Source:HGNC Symbol;Acc:HGNC:13916]	chr6:31606804-31625987	NM_001256169, NM_019101	XM_006715150	.	.	NP_001243098, NP_061974	XP_006715213	protein_coding	ENSG00000204444	55937	13916
APOO	.	.	.	.	.	4.51171	5.24458	5.16089	7.56323	apolipoprotein O [Source:HGNC Symbol;Acc:HGNC:28727]	chrX:23851469-23957624	NM_024122	XM_011545587, XM_011545586, XM_011545585, XM_011545584	.	.	NP_077027	XP_011543886, XP_011543887, XP_011543888, XP_011543889, XP_016885326	protein_coding	ENSG00000184831	79135	28727
APOOL	.	.	.	.	.	9.36385	8.65415	9.7768	8.80151	apolipoprotein O like [Source:HGNC Symbol;Acc:HGNC:24009]	chrX:84258831-84364054	NM_198450	XM_011530861, XM_011530860, XM_011530859	.	.	NP_940852	XP_011529161, XP_016884760, XP_016884761	protein_coding	ENSG00000155008	139322	24009
APOPT1	.	.	.	.	.	12.6279	12.3187	13.6244	14.0364	apoptogenic 1, mitochondrial [Source:HGNC Symbol;Acc:HGNC:20492]	chr14:104029298-104181841	NM_001302652, NM_001302653, NM_001302654, NM_032374	.	.	.	NP_001289581, NP_001289582, NP_001289583, NP_115750	.	protein_coding	ENSG00000256053	84334	20492
APP	.	.	.	.	.	106.16	104.183	105.365	114.684	amyloid beta precursor protein [Source:HGNC Symbol;Acc:HGNC:620]	chr21:27252860-27543446	NM_000484, NM_001136016, NM_001136129, NM_001136130, NM_001136131, NM_001204301, NM_001204302, NM_001204303, NM_201413, NM_201414	.	.	.	NP_000475, NP_001129488, NP_001129601, NP_001129602, NP_001129603, NP_001191230, NP_001191231, NP_001191232, NP_958816, NP_958817	.	protein_coding	ENSG00000142192	351	620
APPBP2	.	.	.	.	.	12.7064	12.7413	12.3635	11.7553	amyloid beta precursor protein binding protein 2 [Source:HGNC Symbol;Acc:HGNC:622]	chr17:58520509-58603580	NM_001282476, NM_006380	XM_011524198	.	.	NP_001269405, NP_006371	XP_011522500	protein_coding	ENSG00000062725	10513	622
APPL1	.	.	.	.	.	9.05985	8.88619	9.00018	8.67768	adaptor protein, phosphotyrosine interacting with PH domain and leucine zipper 1 [Source:HGNC Symbol;Acc:HGNC:24035]	chr3:57261764-57326710	NM_012096	XM_011533583	.	.	NP_036228	XP_011531885	protein_coding	ENSG00000157500	26060	24035
APPL2	.	.	.	.	.	7.55169	7.59178	8.24893	6.48971	adaptor protein, phosphotyrosine interacting with PH domain and leucine zipper 2 [Source:HGNC Symbol;Acc:HGNC:18242]	chr12:105567073-105630016	NM_001251904, NM_001251905, NM_018171	XM_011538532, XM_011538531, XM_011538530, XM_006719472	.	.	NP_001238833, NP_001238834, NP_060641	XP_006719535, XP_011536832, XP_011536833, XP_011536834, XP_016875040, XP_016875041, XP_016875042	protein_coding	ENSG00000136044	55198	18242
APRT	.	.	.	.	.	131.28	130.501	134.657	129.833	adenine phosphoribosyltransferase [Source:HGNC Symbol;Acc:HGNC:626]	chr16:88875746-88878352	NM_000485, NM_001030018	.	.	.	NP_000476, NP_001025189	.	protein_coding	ENSG00000198931	353	626
APTX	.	.	.	.	.	11.2115	12.0071	12.952	13.2197	aprataxin [Source:HGNC Symbol;Acc:HGNC:15984]	chr9:32972603-33001639	NM_001195248, NM_001195249, NM_001195250, NM_001195251, NM_001195252, NM_001195254, NM_175069, NM_175073	XM_017014838, XM_011517939, XM_006716792, XM_006716791	.	.	NP_001182177, NP_001182178, NP_001182179, NP_001182180, NP_001182181, NP_001182183, NP_778239, NP_778243	XP_006716854, XP_006716855, XP_011516241, XP_016870326, XP_016870327	protein_coding	ENSG00000137074	54840	15984
AQP1	.	.	.	.	.	0	0	0	0	aquaporin 1 (Colton blood group) [Source:HGNC Symbol;Acc:HGNC:633]	chr7:30811032-30965131	NM_001185060, NM_001185061, NM_001185062, NM_198098	.	.	.	NP_001171989, NP_001171990, NP_001171991, NP_932766	.	protein_coding	ENSG00000240583	358	633
AQP10	.	.	.	.	.	0.128752	0.0850435	0.0588497	0.152546	aquaporin 10 [Source:HGNC Symbol;Acc:HGNC:16029]	chr1:154293591-154297801	NM_080429	XM_011510104	.	.	NP_536354	XP_011508406	protein_coding	ENSG00000143595	89872	16029
AQP11	.	.	.	.	.	8.98707	9.78947	9.12604	6.53982	aquaporin 11 [Source:HGNC Symbol;Acc:HGNC:19940]	chr11:77300679-77321400	NM_173039	.	.	.	NP_766627	.	protein_coding	ENSG00000178301	282679	19940
AQP12A	.	.	.	.	.	0	0	0	0	aquaporin 12A [Source:HGNC Symbol;Acc:HGNC:19941]	chr2:241631261-241637900	NM_198998	.	.	.	NP_945349	.	protein_coding	ENSG00000184945	375318	19941
AQP12B	.	.	.	.	.	0	0	0	0	aquaporin 12B [Source:HGNC Symbol;Acc:HGNC:6096]	chr2:241615838-241622323	NM_001102467	.	.	.	NP_001095937	.	protein_coding	ENSG00000185176	653437	6096
AQP2	.	.	.	.	.	0	0	0	0	aquaporin 2 [Source:HGNC Symbol;Acc:HGNC:634]	chr12:50344528-50352664	NM_000486	.	.	.	NP_000477	.	protein_coding	ENSG00000167580	359	634
AQP3	.	.	◎	.	◎	4.37885	4.85305	4.78581	21.4576	aquaporin 3 (Gill blood group) [Source:HGNC Symbol;Acc:HGNC:636]	chr9:33441151-33447609	NM_004925	.	.	.	NP_004916	.	protein_coding	ENSG00000165272	360	636
AQP4	.	.	.	.	.	0.464873	0.172975	0.0835171	0.0703688	aquaporin 4 [Source:HGNC Symbol;Acc:HGNC:637]	chr18:24432001-24445782	NM_001317384, NM_001650, NM_004028	XM_011525942	.	.	NP_001304313, NP_001304316, NP_001641, NP_004019	XP_011524244	protein_coding	ENSG00000171885	361	637
AQP5	.	.	.	.	.	0	0	0	0	aquaporin 5 [Source:HGNC Symbol;Acc:HGNC:638]	chr12:50355652-50359464	NM_001651	.	.	.	NP_001642	.	protein_coding	ENSG00000161798	362	638
AQP6	.	.	.	.	.	1.14007	1.04134	0.701852	0.264047	aquaporin 6 [Source:HGNC Symbol;Acc:HGNC:639]	chr12:50361021-50419277	NM_001652	.	.	.	NP_001643	.	protein_coding	ENSG00000086159	363	639
AQP7	.	.	.	.	.	1.85768	1.79083	1.6765	1.26175	aquaporin 7 [Source:HGNC Symbol;Acc:HGNC:640]	chr9:33383176-33402584	NM_001170	XM_011517869, XM_011517867, XM_011517866, XM_006716765, XM_005251453	.	.	NP_001161, NP_001305085, NP_001305086, NP_001305087	XP_005251510, XP_006716828, XP_011516168, XP_011516169, XP_011516171, XP_016870189	protein_coding	ENSG00000165269	364	640
AQP8	.	.	◎	.	◎	1.02267	1.05763	1.23706	3.2845	aquaporin 8 [Source:HGNC Symbol;Acc:HGNC:642]	chr16:25227051-25240261	NM_001169	XM_011545822	.	.	NP_001160	XP_011544124	protein_coding	ENSG00000103375	343	642
AQP9	.	.	.	.	.	0.0186225	0.00989144	0	0.0238824	aquaporin 9 [Source:HGNC Symbol;Acc:HGNC:643]	chr15:58245621-58571462	NM_020980	.	.	.	NP_001307565, NP_066190	.	protein_coding	ENSG00000103569	366	643
AQR	.	.	.	.	.	6.69624	6.65712	6.8758	7.07728	aquarius intron-binding spliceosomal factor [Source:HGNC Symbol;Acc:HGNC:29513]	chr15:35143982-35262040	NM_014691	.	.	.	NP_055506	.	protein_coding	ENSG00000021776	9716	29513
AR	.	.	.	.	.	0.00284263	0.00579321	0	0.00296096	androgen receptor [Source:HGNC Symbol;Acc:HGNC:644]	chrX:66763873-66950461	NM_000044, NM_001011645	.	.	.	NP_000035, NP_001011645	.	protein_coding	ENSG00000169083	367	644
ARAF	.	.	.	.	.	13.9077	14.3508	15.0711	14.6959	A-Raf proto-oncogene, serine/threonine kinase [Source:HGNC Symbol;Acc:HGNC:646]	chrX:47420498-47479252	NM_001256196, NM_001256197, NM_001654	XM_011543908, XM_011543907, XM_011543906, XM_006724529	.	.	NP_001243125, NP_001243126, NP_001645	XP_006724592, XP_011542208, XP_011542210	protein_coding	ENSG00000078061	369	646
ARAP1	.	.	.	.	.	33.0616	33.0959	33.8135	35.44	ArfGAP with RhoGAP domain, ankyrin repeat and PH domain 1 [Source:HGNC Symbol;Acc:HGNC:16925]	chr11:72396113-72504726	NM_001040118, NM_001135190, NM_015242	.	.	.	NP_001035207, NP_001128662, NP_056057	.	protein_coding	ENSG00000186635	116985	16925
ARAP2	.	.	.	.	.	0.27868	0.227694	0.172383	0.293429	ArfGAP with RhoGAP domain, ankyrin repeat and PH domain 2 [Source:HGNC Symbol;Acc:HGNC:16924]	chr4:36067619-36246131	NM_015230	XM_017007699	.	.	NP_056045	XP_016863187, XP_016863188, XP_016863189, XP_016863190	protein_coding	ENSG00000047365	116984	16924
ARAP3	.	.	.	.	.	0.0771401	0.0900063	0.0885447	0.151684	ArfGAP with RhoGAP domain, ankyrin repeat and PH domain 3 [Source:HGNC Symbol;Acc:HGNC:24097]	chr5:141032967-141061788	NM_022481	XM_011537677, XM_006714792, XM_005268499, XM_005268498, XM_005268497	.	.	NP_071926	XP_005268554, XP_005268555, XP_005268556, XP_006714855, XP_011535979	protein_coding	ENSG00000120318	64411	24097
ARC	.	.	.	.	.	0.0809009	0.0361632	0	0.0457434	activity regulated cytoskeleton associated protein [Source:HGNC Symbol;Acc:HGNC:648]	chr8:143692404-143695833	NM_015193	.	.	.	NP_056008	.	protein_coding	ENSG00000198576	23237	648
ARCN1	.	.	.	.	.	102.985	100.854	101.319	117.743	archain 1 [Source:HGNC Symbol;Acc:HGNC:649]	chr11:118443104-118473748	NM_001142281, NM_001655	XM_005271542	.	.	NP_001135753, NP_001646	XP_005271599	protein_coding	ENSG00000095139	372	649
AREG	.	.	.	.	.	0	0.027415	0	0	amphiregulin [Source:HGNC Symbol;Acc:HGNC:651]	chr4:75310850-75320726	NM_001657	.	.	.	NP_001648	.	protein_coding	ENSG00000109321	374	651
AREGB	.	.	.	.	.	0.183295	0.257504	0.364426	0.629059	amphiregulin B [Source:HGNC Symbol;Acc:34509]	chr4:75480628-75490486	.	.	.	.	.	.	protein_coding	ENSG00000205595	374	34509
AREL1	.	.	.	.	.	8.68688	8.04706	8.51325	9.34042	apoptosis resistant E3 ubiquitin protein ligase 1 [Source:HGNC Symbol;Acc:HGNC:20363]	chr14:75127954-75179818	NM_001039479	XM_011537417, XM_011537416, XM_011537415, XM_006720344, XM_005268244	.	.	NP_001034568	XP_005268301, XP_006720407, XP_011535717, XP_011535718, XP_011535719	protein_coding	ENSG00000119682	9870	20363
ARF1	.	.	.	.	.	137.332	136.098	133.92	143.003	ADP ribosylation factor 1 [Source:HGNC Symbol;Acc:HGNC:652]	chr1:228270360-228286913	NM_001024226, NM_001024227, NM_001024228, NM_001658	.	NR_037415	.	NP_001019397, NP_001019398, NP_001019399, NP_001649	.	protein_coding	ENSG00000143761	100500810	652
ARF3	.	.	.	.	.	30.7215	30.4705	30.3781	30.8259	ADP ribosylation factor 3 [Source:HGNC Symbol;Acc:HGNC:654]	chr12:49297285-49351334	NM_001659	XM_011538323, XM_011538322, XM_005268856	.	.	NP_001650	XP_005268913, XP_011536624, XP_011536625	protein_coding	ENSG00000134287	377	654
ARF4	.	.	.	.	.	179.851	178.255	175.664	185.615	ADP ribosylation factor 4 [Source:HGNC Symbol;Acc:HGNC:655]	chr3:57557089-57583135	NM_001660	.	.	.	NP_001651	.	protein_coding	ENSG00000168374	378	655
ARF5	.	.	.	.	.	63.3705	63.0923	62.9855	56.2123	ADP ribosylation factor 5 [Source:HGNC Symbol;Acc:HGNC:658]	chr7:127228398-127231759	NM_001662	.	.	.	NP_001653	.	protein_coding	ENSG00000004059	381	658
ARF6	.	.	.	.	.	20.2434	19.6531	20.0213	23.205	ADP ribosylation factor 6 [Source:HGNC Symbol;Acc:HGNC:659]	chr14:50359809-50363772	NM_001663	.	.	.	NP_001654	.	protein_coding	ENSG00000165527	382	659
ARFGAP1	.	.	.	.	.	66.5246	67.5433	65.2558	82.8953	ADP ribosylation factor GTPase activating protein 1 [Source:HGNC Symbol;Acc:HGNC:15852]	chr20:61904136-61921145	NM_001281482, NM_001281483, NM_001281484, NM_018209, NM_175609	XM_011528902, XM_011528901, XM_006723823	NR_104022	.	NP_001268411, NP_001268412, NP_001268413, NP_060679, NP_783202	XP_006723886, XP_011527203, XP_016883439	protein_coding	ENSG00000101199	55738	15852
ARFGAP2	.	.	.	.	.	25.3591	24.9507	24.6194	21.4327	ADP ribosylation factor GTPase activating protein 2 [Source:HGNC Symbol;Acc:HGNC:13504]	chr11:46958297-47198676	NM_001242832, NM_032389	XM_017018415, XM_011520405, XM_006718346, XM_005253168, XM_005253167, XM_005253166	.	.	NP_001229761, NP_115765	XP_005253223, XP_005253224, XP_005253225, XP_006718409, XP_011518707, XP_016873902, XP_016873904	protein_coding	ENSG00000149182	84364	13504
ARFGAP3	.	.	.	.	.	41.1748	42.1618	40.2045	39.3891	ADP ribosylation factor GTPase activating protein 3 [Source:HGNC Symbol;Acc:HGNC:661]	chr22:43192507-43253408	NM_001142293, NM_014570	XM_005261525	.	.	NP_001135765, NP_055385	XP_005261582	protein_coding	ENSG00000242247	26286	661
ARFGEF1	.	.	.	.	.	7.25408	7.44383	7.20256	7.89443	ADP ribosylation factor guanine nucleotide exchange factor 1 [Source:HGNC Symbol;Acc:HGNC:15772]	chr8:68109883-68255912	NM_006421	XM_011517442, XM_005251136, XM_005251135, XM_005251134	.	.	NP_006412	XP_005251191, XP_005251192, XP_005251193, XP_011515744	protein_coding	ENSG00000066777	10565	15772
ARFGEF2	.	.	.	.	.	29.6942	29.0181	29.8825	32.2572	ADP ribosylation factor guanine nucleotide exchange factor 2 [Source:HGNC Symbol;Acc:HGNC:15853]	chr20:47538426-47653230	NM_006420	XM_005260252	.	.	NP_006411	XP_005260309	protein_coding	ENSG00000124198	10564	15853
ARFGEF3	.	.	.	.	.	4.88828	4.59749	4.88467	6.86384	ARFGEF family member 3 [Source:HGNC Symbol;Acc:HGNC:21213]	chr6:138483057-138665800	NM_020340	.	.	.	NP_065073	.	protein_coding	ENSG00000112379	57221	21213
ARFIP1	.	.	.	.	.	10.3148	10.0346	9.59163	10.8873	ADP ribosylation factor interacting protein 1 [Source:HGNC Symbol;Acc:HGNC:21496]	chr4:153701088-153833509	NM_001025593, NM_001025595, NM_001287431, NM_001287432, NM_001287433, NM_014447	XM_011531870, XM_011531869	.	.	NP_001020764, NP_001020766, NP_001274360, NP_001274361, NP_001274362, NP_055262	XP_011530170, XP_011530171, XP_011530172	protein_coding	ENSG00000164144	27236	21496
ARFIP2	.	.	.	.	.	26.245	25.9414	24.7629	22.402	ADP ribosylation factor interacting protein 2 [Source:HGNC Symbol;Acc:HGNC:17160]	chr11:6495912-6505909	NM_001242854, NM_001242855, NM_001242856, NM_012402	XM_005252840	.	.	NP_001229783, NP_001229784, NP_001229785, NP_036534	XP_005252897	protein_coding	ENSG00000132254	23647	17160
ARFRP1	.	.	.	.	.	24.2028	28.6915	26.7796	23.9683	ADP ribosylation factor related protein 1 [Source:HGNC Symbol;Acc:HGNC:662]	chr20:62328020-62367494	NM_001134758, NM_001267544, NM_001267545, NM_001267546, NM_001267547, NM_001267548, NM_001267549, NM_003224	XM_011528483, XM_011528482	.	.	NP_001128230, NP_001254473, NP_001254474, NP_001254475, NP_001254476, NP_001254477, NP_001254478, NP_003215	XP_011526784, XP_011526785, XP_016883065	protein_coding	ENSG00000101246	10139	662
ARG1	.	.	.	.	.	1.78772	2.18363	2.09819	0.488504	arginase 1 [Source:HGNC Symbol;Acc:HGNC:663]	chr6:131894283-131949369	NM_000045, NM_001244438	.	.	.	NP_000036, NP_001231367	.	protein_coding	ENSG00000118520	383	663
ARG2	.	.	.	.	.	35.8221	36.8256	39.4518	51.6323	arginase 2 [Source:HGNC Symbol;Acc:HGNC:664]	chr14:68086514-68141548	NM_001172	.	.	.	NP_001163	.	protein_coding	ENSG00000081181	384	664
ARGFX	.	.	.	.	.	0	0	0	0	arginine-fifty homeobox [Source:HGNC Symbol;Acc:HGNC:30146]	chr3:121289550-121305481	NM_001012659	XM_005247505	.	.	NP_001012677	XP_005247562	protein_coding	ENSG00000186103	503582	30146
ARGLU1	.	.	.	.	.	24.2505	26.3634	23.4569	19.3	arginine and glutamate rich 1 [Source:HGNC Symbol;Acc:HGNC:25482]	chr13:107194020-107220512	NM_018011	.	.	.	NP_060481	.	protein_coding	ENSG00000134884	55082	25482
ARHGAP1	.	.	.	.	.	23.0904	23.1482	22.8814	22.1976	Rho GTPase activating protein 1 [Source:HGNC Symbol;Acc:HGNC:673]	chr11:46698629-46722149	NM_004308	XM_011520095, XM_011520094	.	.	NP_004299	XP_011518397	protein_coding	ENSG00000175220	392	673
ARHGAP10	.	.	.	.	.	0.601977	0.518208	0.425845	0.49296	Rho GTPase activating protein 10 [Source:HGNC Symbol;Acc:HGNC:26099]	chr4:148653213-148993931	NM_024605	XM_011532244, XM_005263215	.	.	NP_078881	XP_005263272	protein_coding	ENSG00000071205	79658	26099
ARHGAP11A	.	.	.	.	.	9.55547	8.76708	9.78544	7.73022	Rho GTPase activating protein 11A [Source:HGNC Symbol;Acc:HGNC:15783]	chr15:32907344-32932150	NM_001286479, NM_001286480, NM_014783, NM_199357	XM_011522262, XM_011522261, XM_011522260, XM_005254808	.	.	NP_001273408, NP_001273409, NP_055598, NP_955389	XP_011520562, XP_011520564	protein_coding	ENSG00000198826	9824	15783
ARHGAP11B	.	.	.	.	.	2.89321	3.00593	2.76596	1.82708	Rho GTPase activating protein 11B [Source:HGNC Symbol;Acc:HGNC:15782]	chr15:30918402-30977809	NM_001039841	.	NR_038253, NR_038254, NR_038255	.	NP_001034930	.	protein_coding	ENSG00000187951	100288637	15782
ARHGAP12	.	.	.	.	.	22.5994	23.7702	22.0561	24.9372	Rho GTPase activating protein 12 [Source:HGNC Symbol;Acc:HGNC:16348]	chr10:32094331-32217804	NM_001270695, NM_001270696, NM_001270697, NM_001270698, NM_001270699, NM_018287	XM_011519761, XM_005252644	.	.	NP_001257624, NP_001257625, NP_001257626, NP_001257627, NP_001257628, NP_060757	XP_005252701, XP_011518063	protein_coding	ENSG00000165322	94134	16348
ARHGAP15	.	.	.	.	.	0.0408154	0.0244549	0	0.024646	Rho GTPase activating protein 15 [Source:HGNC Symbol;Acc:HGNC:21030]	chr2:143848930-144525921	NM_018460	XM_017004499, XM_011511482, XM_011511479, XM_006712632	.	.	NP_060930	XP_011509781, XP_011509784, XP_016859988	protein_coding	ENSG00000075884	55843	21030
ARHGAP17	.	.	.	.	.	16.3576	15.9315	15.7386	19.0473	Rho GTPase activating protein 17 [Source:HGNC Symbol;Acc:HGNC:18239]	chr16:24930705-25026652	NM_001006634, NM_018054	XM_011545878, XM_011545877, XM_011545876, XM_011545875, XM_011545874, XM_011545873	.	.	NP_001006635, NP_060524	XP_011544175, XP_011544176, XP_011544177, XP_011544178, XP_011544179, XP_011544180	protein_coding	ENSG00000140750	55114	18239
ARHGAP18	.	.	.	.	.	89.6344	87.8115	85.5083	59.165	Rho GTPase activating protein 18 [Source:HGNC Symbol;Acc:HGNC:21035]	chr6:129897276-130031370	NM_033515	XM_005267213, XM_005267212	.	.	NP_277050	XP_005267269, XP_005267270	protein_coding	ENSG00000146376	93663	21035
ARHGAP19	.	.	.	.	.	3.69764	3.82086	3.63718	3.04658	Rho GTPase activating protein 19 [Source:HGNC Symbol;Acc:HGNC:23724]	chr10:98981929-99052430	NM_001204300, NM_001256423, NM_032900	.	.	.	NP_001191229, NP_001243352, NP_116289	.	protein_coding	ENSG00000213390	84986	23724
ARHGAP20	.	.	.	.	.	0	0.0137657	0.00496991	0.00424316	Rho GTPase activating protein 20 [Source:HGNC Symbol;Acc:HGNC:18357]	chr11:110447765-110583912	NM_001258415, NM_001258416, NM_001258417, NM_001258418, NM_020809	XM_006718893, XM_005271628	.	.	NP_001245344, NP_001245345, NP_001245346, NP_001245347, NP_065860	XP_005271685, XP_006718956	protein_coding	ENSG00000137727	57569	18357
ARHGAP21	.	.	.	.	.	8.35487	7.47575	7.79966	9.53833	Rho GTPase activating protein 21 [Source:HGNC Symbol;Acc:HGNC:23725]	chr10:24872537-25012597	NM_020824	XM_017016459, XM_011519607, XM_011519605, XM_011519604, XM_011519603, XM_011519602, XM_005252544, XM_005252542	.	.	NP_065875	XP_005252599, XP_005252601, XP_011517904, XP_011517905, XP_011517906, XP_011517907, XP_011517909, XP_016871948, XP_016871949, XP_016871950	protein_coding	ENSG00000107863	57584	23725
ARHGAP22	.	.	.	.	.	0	0.0190636	0.0604577	0	Rho GTPase activating protein 22 [Source:HGNC Symbol;Acc:HGNC:30320]	chr10:49654076-49860661	NM_001256024, NM_001256025, NM_001256026, NM_021226	XM_011540007, XM_011540006, XM_011540005, XM_011540004, XM_011540003, XM_011540002, XM_005270014	.	.	NP_001242953, NP_001242954, NP_001242955, NP_067049	XP_005270071, XP_011538304, XP_011538305, XP_011538306, XP_011538307, XP_011538308, XP_011538309, XP_011538313, XP_011538314, XP_016871960, XP_016871961	protein_coding	ENSG00000128805	58504	30320
ARHGAP23	.	.	.	.	.	0.0551886	0.0932501	0.0292881	0.0352058	Rho GTPase activating protein 23 [Source:HGNC Symbol;Acc:HGNC:29293]	chr17:36584661-36668628	NM_001199417	XM_011525077, XM_011525076, XM_011525075, XM_011525074, XM_011525073, XM_006721994, XM_006721993, XM_006721992, XM_006721991	.	.	NP_001186346	XP_006722054, XP_006722055, XP_006722056, XP_006722057, XP_011523375, XP_011523376, XP_011523377, XP_011523378, XP_011523379, XP_016880391	protein_coding	ENSG00000275832	57636	29293
ARHGAP24	.	.	.	.	.	0.0451524	0.0229167	0.0938401	0.047274	Rho GTPase activating protein 24 [Source:HGNC Symbol;Acc:HGNC:25361]	chr4:86396266-86923823	NM_001025616, NM_001042669, NM_001287805, NM_031305	XM_011532300, XM_005263263	.	.	NP_001020787, NP_001036134, NP_001274734, NP_112595	XP_005263320, XP_011530602	protein_coding	ENSG00000138639	83478	25361
ARHGAP25	.	.	.	.	.	0	0	0	0	Rho GTPase activating protein 25 [Source:HGNC Symbol;Acc:HGNC:28951]	chr2:68961966-69053965	NM_001007231, NM_001166276, NM_001166277, NM_014882	XM_011533209, XM_011533208, XM_011533207, XM_011533206, XM_005264676, XM_005264675	.	.	NP_001007232, NP_001159748, NP_001159749, NP_055697	XP_005264732, XP_005264733, XP_011531508, XP_011531509, XP_011531510, XP_011531511, XP_016860912, XP_016860913, XP_016860914, XP_016860917	protein_coding	ENSG00000163219	9938	28951
ARHGAP26	.	.	.	.	.	5.76811	5.50228	5.11415	4.13738	Rho GTPase activating protein 26 [Source:HGNC Symbol;Acc:HGNC:17073]	chr5:142149948-142608576	NM_001135608, NM_015071	XM_005268402, XM_005268400, XM_005268399, XM_005268398	.	.	NP_001129080, NP_055886	XP_005268455, XP_005268456, XP_005268457, XP_005268459	protein_coding	ENSG00000145819	23092	17073
ARHGAP27	.	.	.	.	.	10.2579	9.67429	9.80615	11.0661	Rho GTPase activating protein 27 [Source:HGNC Symbol;Acc:HGNC:31813]	chr17:43471267-43511787	NM_001282290, NM_174919, NM_199282	XM_011524474, XM_011524472, XM_011524471, XM_011524470, XM_011524469, XM_011524468, XM_006721747, XM_006721745, XM_005257128	.	.	NP_001269219, NP_777579, NP_954976	XP_005257185, XP_006721808, XP_006721810, XP_011522770, XP_011522771, XP_011522772, XP_011522773, XP_011522774, XP_011522776	protein_coding	ENSG00000159314	201176	31813
ARHGAP28	.	.	.	.	.	0	0.0138408	0	0.0272543	Rho GTPase activating protein 28 [Source:HGNC Symbol;Acc:HGNC:25509]	chr18:6729716-6915715	NM_001010000	XM_005258146, XM_005258145, XM_005258144	.	.	NP_001010000	XP_005258201, XP_005258202, XP_005258203	protein_coding	ENSG00000088756	79822	25509
ARHGAP29	.	.	.	.	.	9.17476	9.11237	8.40146	9.1129	Rho GTPase activating protein 29 [Source:HGNC Symbol;Acc:HGNC:30207]	chr1:94637306-94703189	NM_004815	XM_011542440, XM_011542439, XM_011542438, XM_006711048	.	.	NP_001315593, NP_001315594, NP_001315595, NP_001315596, NP_004806	XP_011540740, XP_011540741	protein_coding	ENSG00000137962	9411	30207
ARHGAP30	.	.	.	.	.	0.0878184	0.0804812	0.0951435	0.0677248	Rho GTPase activating protein 30 [Source:HGNC Symbol;Acc:HGNC:27414]	chr1:161016737-161039760	NM_001025598, NM_001287600, NM_001287602, NM_181720	XM_011509391, XM_005245073, XM_005245071, XM_005245070	.	.	NP_001020769, NP_001274529, NP_001274531, NP_859071	XP_005245127, XP_005245130, XP_011507693	protein_coding	ENSG00000186517	257106	27414
ARHGAP31	.	.	.	.	.	0	0.0080604	0.00297408	0	Rho GTPase activating protein 31 [Source:HGNC Symbol;Acc:HGNC:29216]	chr3:119013219-119139561	NM_020754	XM_006713714, XM_005247671	.	.	NP_065805	XP_006713777	protein_coding	ENSG00000031081	57514	29216
ARHGAP32	.	.	.	.	.	4.34187	4.06479	4.29763	5.80584	Rho GTPase activating protein 32 [Source:HGNC Symbol;Acc:HGNC:17399]	chr11:128834954-129062093	NM_001142685, NM_014715	XM_017018596, XM_017018595, XM_011543075, XM_011543073, XM_011543072, XM_005271736	.	.	NP_001136157, NP_055530	XP_005271793, XP_011541374, XP_011541375, XP_011541377, XP_016874084, XP_016874085	protein_coding	ENSG00000134909	9743	17399
ARHGAP33	.	.	◎	.	◎	3.1923	3.0933	2.85572	1.07125	Rho GTPase activating protein 33 [Source:HGNC Symbol;Acc:HGNC:23085]	chr19:36266416-36279724	NM_001172630, NM_052948	XM_011526420, XM_011526419, XM_011526418, XM_011526417, XM_011526416, XM_006722999, XM_005258488	.	.	NP_001166101, NP_443180	XP_005258545, XP_006723062, XP_011524718, XP_011524719, XP_011524720, XP_011524721, XP_011524722	protein_coding	ENSG00000004777	115703	23085
ARHGAP35	.	.	.	.	.	20.0016	18.9701	19.8638	19.3587	Rho GTPase activating protein 35 [Source:HGNC Symbol;Acc:HGNC:4591]	chr19:47421932-47508334	NM_004491	XM_017026714	.	.	NP_004482	XP_011525175, XP_016882203	protein_coding	ENSG00000160007	2909	4591
ARHGAP36	.	.	.	.	.	0	0	0	0	Rho GTPase activating protein 36 [Source:HGNC Symbol;Acc:HGNC:26388]	chrX:130192215-130223857	NM_001282607, NM_144967	XM_011531280, XM_011531279, XM_006724729	.	.	NP_001269536, NP_659404	XP_006724792, XP_011529582	protein_coding	ENSG00000147256	158763	26388
ARHGAP39	.	.	.	.	.	1.72345	1.83609	2.12255	2.55118	Rho GTPase activating protein 39 [Source:HGNC Symbol;Acc:HGNC:29351]	chr8:145754562-145831201	NM_001308207, NM_001308208, NM_025251	XM_017013871, XM_011517311, XM_011517310, XM_011517309, XM_011517308, XM_005272344	.	.	NP_001295136, NP_001295137, NP_079527	XP_005272401, XP_011515610, XP_011515611, XP_011515612, XP_016869359, XP_016869360	protein_coding	ENSG00000147799	80728	29351
ARHGAP4	.	.	.	.	.	0.231525	0.25317	0.254094	0.243551	Rho GTPase activating protein 4 [Source:HGNC Symbol;Acc:HGNC:674]	chrX:153172820-153191714	NM_001164741, NM_001666	.	.	.	NP_001158213, NP_001657	.	protein_coding	ENSG00000089820	393	674
ARHGAP40	.	.	.	.	.	1.99253	1.96217	1.97779	2.23818	Rho GTPase activating protein 40 [Source:HGNC Symbol;Acc:HGNC:16226]	chr20:37230576-37279295	NM_001164431	.	.	.	NP_001157903	.	protein_coding	ENSG00000124143	343578	16226
ARHGAP42	.	.	.	.	.	0.963994	0.867263	0.876714	1.4985	Rho GTPase activating protein 42 [Source:HGNC Symbol;Acc:HGNC:26545]	chr11:100558383-100862668	NM_152432	XM_011542617, XM_011542616, XM_011542615	.	.	NP_689645	XP_011540917, XP_011540918, XP_011540919, XP_016872726	protein_coding	ENSG00000165895	143872	26545
ARHGAP44	.	.	.	.	.	0.705225	0.488827	0.454674	0.672941	Rho GTPase activating protein 44 [Source:HGNC Symbol;Acc:HGNC:29096]	chr17:12692855-12894960	NM_001321166, NM_001321168, NM_014859	XM_006721615, XM_005256891, XM_005256890, XM_005256889, XM_005256888	.	.	NP_001308093, NP_001308095, NP_001308096, NP_001308097, NP_055674	XP_005256945, XP_005256946, XP_005256948	protein_coding	ENSG00000006740	9912	29096
ARHGAP45	.	.	.	.	.	10.3644	12.1519	12.1303	8.87418	Rho GTPase activating protein 45 [Source:HGNC Symbol;Acc:HGNC:17102]	chr19:1065921-1095379	NM_001258328, NM_001282334, NM_001282335, NM_012292	XM_011527860, XM_011527859, XM_011527858, XM_011527857, XM_006722713	.	.	NP_001245257, NP_001269263, NP_001269264, NP_001308161, NP_036424	XP_006722776, XP_011526160, XP_011526161, XP_011526162	protein_coding	ENSG00000180448	23526	17102
ARHGAP5	.	.	.	.	.	56.3909	54.3952	57.3188	79.1163	Rho GTPase activating protein 5 [Source:HGNC Symbol;Acc:HGNC:675]	chr14:32546172-32628934	NM_001030055, NM_001173	XM_005267636, XM_005267635	.	.	NP_001025226, NP_001164	XP_005267692, XP_005267693, XP_016876776, XP_016876777	protein_coding	ENSG00000100852	394	675
ARHGAP6	.	.	.	.	.	0.0074818	0	0.00925413	0	Rho GTPase activating protein 6 [Source:HGNC Symbol;Acc:HGNC:676]	chrX:11155662-11683821	NM_001287242, NM_006125, NM_013423, NM_013427	.	.	.	NP_001274171, NP_006116, NP_038267, NP_038286	.	protein_coding	ENSG00000047648	395	676
ARHGAP8	.	.	.	.	.	0.0220159	0.0195231	0.0426877	0.113251	Rho GTPase activating protein 8 [Source:HGNC Symbol;Acc:HGNC:677]	chr22:45064426-45258668	NM_001017526, NM_001198726, NM_181335	.	.	.	NP_001017526, NP_001185655, NP_851852	.	protein_coding	ENSG00000241484	23779	677
ARHGAP9	.	.	.	.	.	0.266652	0.249037	0.04696	0.110797	Rho GTPase activating protein 9 [Source:HGNC Symbol;Acc:HGNC:14130]	chr12:57853917-57914300	NM_001080156, NM_001080157, NM_001319850, NM_032496	XM_011538659, XM_011538658, XM_011538657, XM_011538656, XM_006719560, XM_005269085, XM_005269084, XM_005269083, XM_005269082	.	.	NP_001073625, NP_001073626, NP_001306779, NP_115885	XP_005269140, XP_005269141, XP_005269142, XP_011536958, XP_011536959, XP_011536960, XP_011536961, XP_016875290	protein_coding	ENSG00000123329	64333	14130
ARHGDIA	.	.	.	.	.	80.6439	82.0518	85.4463	120.555	Rho GDP dissociation inhibitor alpha [Source:HGNC Symbol;Acc:HGNC:678]	chr17:79825596-79829282	NM_001185077, NM_001185078, NM_001301240, NM_001301241, NM_001301242, NM_001301243, NM_004309	XM_011523574	.	.	NP_001172006, NP_001172007, NP_001288169, NP_001288170, NP_001288171, NP_001288172, NP_004300	XP_011521876	protein_coding	ENSG00000141522	396	678
ARHGDIB	.	.	.	.	.	0.215947	0.0655178	0.114204	0.103688	Rho GDP dissociation inhibitor beta [Source:HGNC Symbol;Acc:HGNC:679]	chr12:15094950-15114603	NM_001175	XM_011520666, XM_011520665	.	.	NP_001166, NP_001308349, NP_001308350, NP_001308351, NP_001308352	XP_011518967, XP_011518968	protein_coding	ENSG00000111348	397	679
ARHGDIG	.	.	.	.	.	0.455502	0.183762	0.51075	0.382608	Rho GDP dissociation inhibitor gamma [Source:HGNC Symbol;Acc:HGNC:680]	chr16:330605-333010	NM_001176	.	.	.	NP_001167	.	protein_coding	ENSG00000242173	398	680
ARHGEF1	.	.	.	.	.	23.9736	24.8996	25.6045	28.1851	Rho guanine nucleotide exchange factor 1 [Source:HGNC Symbol;Acc:HGNC:681]	chr19:42387227-42411606	NM_004706, NM_198977, NM_199002	XM_011527468, XM_005259390, XM_005259389, XM_005259388, XM_005259387, XM_005259386	NR_135626	.	NP_004697, NP_945328, NP_945353	XP_005259443, XP_005259447, XP_011525770	protein_coding	ENSG00000076928	100505585	681
ARHGEF10	.	.	.	.	.	0.0101301	0.0914616	0.0522526	0.0143959	Rho guanine nucleotide exchange factor 10 [Source:HGNC Symbol;Acc:HGNC:14103]	chr8:1772141-1906807	NM_001308152, NM_001308153, NM_014629	XM_017014003, XM_011534770, XM_011534769, XM_011534768, XM_011534767, XM_011534766, XM_005266042, XM_005266041, XM_005266040	.	.	NP_001295081, NP_001295082, NP_055444	XP_005266097, XP_005266098, XP_005266099, XP_011533069, XP_011533070, XP_011533072, XP_016869492	protein_coding	ENSG00000104728	9639	14103
ARHGEF10L	.	.	.	.	.	37.1397	37.9184	37.9008	28.3687	Rho guanine nucleotide exchange factor 10 like [Source:HGNC Symbol;Acc:HGNC:25540]	chr1:17866329-18024364	NM_001011722, NM_001319837, NM_001328124, NM_018125	XM_017001622, XM_017001621, XM_017001617, XM_011541694, XM_011541693, XM_011541692, XM_011541691, XM_006710731, XM_006710729, XM_006710728, XM_005245929, XM_005245927, XM_005245925, XM_005245923	.	.	NP_001011722, NP_001306766, NP_001315053, NP_060595	XP_005245980, XP_005245982, XP_005245984, XP_005245986, XP_006710791, XP_006710792, XP_006710794, XP_011539993, XP_011539994, XP_011539995, XP_016857106, XP_016857110, XP_016857111	protein_coding	ENSG00000074964	55160	25540
ARHGEF11	.	.	.	.	.	8.92562	8.33141	8.39319	8.25914	Rho guanine nucleotide exchange factor 11 [Source:HGNC Symbol;Acc:HGNC:14580]	chr1:156904631-157015162	NM_014784, NM_198236	XM_017002920, XM_011510188, XM_011510187, XM_011510186, XM_011510185, XM_006711665, XM_006711664, XM_006711663, XM_006711662, XM_006711661, XM_006711660, XM_006711659, XM_005245629	.	.	NP_055599, NP_937879	XP_005245686, XP_006711722, XP_006711723, XP_006711724, XP_006711725, XP_006711726, XP_006711728, XP_011508487, XP_011508488, XP_011508489, XP_016858409, XP_016858410, XP_016858411, XP_016858412, XP_016858413	protein_coding	ENSG00000132694	9826	14580
ARHGEF12	.	.	.	.	.	22.877	22.8288	22.0499	23.0566	Rho guanine nucleotide exchange factor 12 [Source:HGNC Symbol;Acc:HGNC:14193]	chr11:120207622-120360645	NM_001198665, NM_001301084, NM_015313	XM_017017421, XM_011542720, XM_006718805, XM_005271478	.	.	NP_001185594, NP_001288013, NP_056128	XP_006718868, XP_011541022, XP_016872910	protein_coding	ENSG00000196914	23365	14193
ARHGEF15	.	.	.	.	.	0	0	0	0	Rho guanine nucleotide exchange factor 15 [Source:HGNC Symbol;Acc:HGNC:15590]	chr17:8213600-8225834	NM_025014, NM_173728	XM_011523736, XM_011523735, XM_011523734	.	.	NP_079290, NP_776089	XP_011522036, XP_011522037, XP_011522038	protein_coding	ENSG00000198844	22899	15590
ARHGEF16	.	.	.	.	.	22.8762	22.8296	23.5879	20.9001	Rho guanine nucleotide exchange factor 16 [Source:HGNC Symbol;Acc:HGNC:15515]	chr1:3370989-3397677	NM_014448	XM_017001051, XM_011541253, XM_011541252, XM_011541251	.	.	NP_055263	XP_016856538, XP_016856539, XP_016856540	protein_coding	ENSG00000130762	27237	15515
ARHGEF17	.	.	.	.	.	9.58138	9.30941	9.15321	5.94169	Rho guanine nucleotide exchange factor 17 [Source:HGNC Symbol;Acc:HGNC:21726]	chr11:73019333-73080136	NM_014786	XM_011545407, XM_011545405	.	.	NP_055601	.	protein_coding	ENSG00000110237	9828	21726
ARHGEF18	.	.	.	.	.	6.48389	6.26901	6.12283	6.54258	Rho/Rac guanine nucleotide exchange factor 18 [Source:HGNC Symbol;Acc:HGNC:17090]	chr19:7413847-7537363	NM_001130955, NM_015318	XM_011527840, XM_006722709, XM_006722708	.	.	NP_001124427, NP_056133	XP_006722771, XP_006722772, XP_011526142	protein_coding	ENSG00000104880	23370	17090
ARHGEF19	.	.	.	.	.	1.02964	0.864624	1.08934	0.740616	Rho guanine nucleotide exchange factor 19 [Source:HGNC Symbol;Acc:HGNC:26604]	chr1:16524598-16539104	NM_153213	XM_011540706	.	.	NP_694945	XP_011539008	protein_coding	ENSG00000142632	128272	26604
ARHGEF2	.	.	.	.	.	9.08372	8.96909	9.94681	15.022	Rho/Rac guanine nucleotide exchange factor 2 [Source:HGNC Symbol;Acc:HGNC:682]	chr1:155916641-155959864	NM_001162383, NM_001162384, NM_004723	XM_017002794, XM_011510142, XM_011510141, XM_011510140, XM_011510139, XM_011510138, XM_011510137, XM_011510136, XM_006711626, XM_006711625, XM_006711624, XM_006711623, XM_006711622, XM_005245594, XM_005245593, XM_005245592, XM_005245591, XM_005245590, XM_005245589, XM_005245588, XM_005245587	.	.	NP_001155855, NP_001155856, NP_004714	XP_005245644, XP_005245645, XP_005245646, XP_005245647, XP_005245648, XP_005245649, XP_005245650, XP_005245651, XP_006711685, XP_006711686, XP_006711687, XP_006711688, XP_006711689, XP_011508438, XP_011508439, XP_011508441, XP_011508443, XP_016858283, XP_016858284, XP_016858285, XP_016858286, XP_016858287, XP_016858288	protein_coding	ENSG00000116584	9181	682
ARHGEF25	.	.	.	.	.	14.1069	14.0062	14.3375	13.2638	Rho guanine nucleotide exchange factor 25 [Source:HGNC Symbol;Acc:HGNC:30275]	chr12:58003962-58011026	NM_001111270, NM_182947	.	.	.	NP_001104740, NP_891992	.	protein_coding	ENSG00000240771	115557	30275
ARHGEF26	.	.	.	.	.	2.43466	2.48253	2.13207	1.62035	Rho guanine nucleotide exchange factor 26 [Source:HGNC Symbol;Acc:HGNC:24490]	chr3:153838791-153975616	NM_001251962, NM_001251963, NM_015595	XM_011512672	.	.	NP_001238891, NP_001238892, NP_056410	XP_011510974	protein_coding	ENSG00000114790	26084	24490
ARHGEF28	.	.	.	.	.	16.1978	15.0925	16.2204	16.6632	Rho guanine nucleotide exchange factor 28 [Source:HGNC Symbol;Acc:HGNC:30322]	chr5:72921982-73237818	NM_001080479, NM_001177693, NM_001244364	XM_011543550, XM_011543549, XM_011543548, XM_011543547, XM_011543546, XM_011543545, XM_005248568	.	.	NP_001073948, NP_001171164, NP_001231293	XP_005248625, XP_011541848, XP_011541849, XP_016865191	protein_coding	ENSG00000214944	64283	30322
ARHGEF3	.	.	.	.	.	8.89601	8.36364	8.55182	8.03205	Rho guanine nucleotide exchange factor 3 [Source:HGNC Symbol;Acc:HGNC:683]	chr3:56761445-57113336	NM_001128615, NM_001128616, NM_001289698, NM_019555	XM_011533767, XM_011533766, XM_011533765, XM_011533764, XM_005265188, XM_005265187, XM_005265186	.	.	NP_001122087, NP_001122088, NP_001276627, NP_062455	XP_005265243, XP_005265244, XP_011532066, XP_011532067, XP_011532068, XP_011532069, XP_016861991	protein_coding	ENSG00000163947	50650	683
ARHGEF33	.	.	.	.	.	0.0279138	0.0119425	0.0138877	0	Rho guanine nucleotide exchange factor 33 [Source:HGNC Symbol;Acc:HGNC:37252]	chr2:39117020-39202590	NM_001145451	.	.	.	NP_001138923	.	protein_coding	ENSG00000214694	100271715	37252
ARHGEF35	.	.	.	.	.	0	0	0	0	Rho guanine nucleotide exchange factor 35 [Source:HGNC Symbol;Acc:HGNC:33846]	chr7:143883175-143892748	NM_001003702	XM_017030457	.	.	NP_001003702	XP_016885946	protein_coding	ENSG00000213214	445328	33846
ARHGEF37	.	.	.	.	.	0.037626	0.0539428	0.0276894	0.0495885	Rho guanine nucleotide exchange factor 37 [Source:HGNC Symbol;Acc:HGNC:34430]	chr5:148961035-149014531	NM_001001669	XM_011537643, XM_011537642, XM_006714784, XM_005268448, XM_005268447	.	.	NP_001001669	XP_005268504, XP_005268505, XP_006714847, XP_011535944	protein_coding	ENSG00000183111	389337	34430
ARHGEF38	.	.	.	.	.	0	0	0	0	Rho guanine nucleotide exchange factor 38 [Source:HGNC Symbol;Acc:HGNC:25968]	chr4:106473776-106602070	NM_001242729, NM_017700	XM_011532050	.	.	NP_001229658, NP_060170	XP_011530352	protein_coding	ENSG00000236699	54848	25968
ARHGEF39	.	.	◎	.	◎	3.33993	2.89912	3.18288	1.42002	Rho guanine nucleotide exchange factor 39 [Source:HGNC Symbol;Acc:HGNC:25909]	chr9:35658286-35665284	NM_032818	XM_011518057	.	.	NP_116207	XP_011516359	protein_coding	ENSG00000137135	84904	25909
ARHGEF4	.	.	.	.	.	0.00535155	0.0282981	0.0150509	0.0930925	Rho guanine nucleotide exchange factor 4 [Source:HGNC Symbol;Acc:HGNC:684]	chr2:131594488-131804836	NM_015320, NM_032995	XM_011511275, XM_005263687, XM_005263682, XM_005263681	.	.	NP_056135, NP_127462	XP_005263738, XP_005263744	protein_coding	ENSG00000136002	50649	684
ARHGEF40	.	.	.	.	.	19.1188	18.8191	19.0256	11.5703	Rho guanine nucleotide exchange factor 40 [Source:HGNC Symbol;Acc:HGNC:25516]	chr14:21484921-21572881	NM_001278529, NM_001278530, NM_018071	XM_011536937, XM_005267844	.	.	NP_001265458, NP_001265459, NP_060541	XP_005267901, XP_011535239	protein_coding	ENSG00000165801	55701	25516
ARHGEF5	.	.	.	.	.	0.764174	0.957854	0.6491	0.757839	Rho guanine nucleotide exchange factor 5 [Source:HGNC Symbol;Acc:HGNC:13209]	chr7:144052432-144077725	NM_005435	.	.	.	NP_005426	XP_006726519, XP_011547433, XP_011547434, XP_011547435, XP_011547437, XP_011547438, XP_011547442, XP_016885942, XP_016885943, XP_016885944, XP_016885945	protein_coding	ENSG00000050327	102725117	13209
ARHGEF6	.	.	.	.	.	0	0.00993763	0.00569013	0	Rac/Cdc42 guanine nucleotide exchange factor 6 [Source:HGNC Symbol;Acc:HGNC:685]	chrX:135747705-135864247	NM_001306177, NM_004840	XM_011531417, XM_011531416, XM_011531415, XM_011531414, XM_011531413, XM_011531412, XM_005262501, XM_005262499	.	.	NP_001293106, NP_004831	XP_005262556, XP_005262558, XP_011529714, XP_011529715, XP_011529716, XP_011529717, XP_011529718, XP_011529719	protein_coding	ENSG00000129675	9459	685
ARHGEF7	.	.	.	.	.	11.5964	12.0303	11.7694	12.6639	Rho guanine nucleotide exchange factor 7 [Source:HGNC Symbol;Acc:HGNC:15607]	chr13:111766965-111958084	NM_001113511, NM_001113512, NM_001113513, NM_001320851, NM_001320853, NM_003899, NM_145735	XM_017020827, XM_017020826, XM_017020825, XM_017020824, XM_017020817, XM_011521132, XM_011521131, XM_011521130, XM_006719959, XM_006719958, XM_006719956, XM_005254095, XM_005254094, XM_005254093, XM_005254092, XM_005254091, XM_005254090, XM_005254089, XM_005254088, XM_005254087, XM_005254086, XM_005254085	.	.	NP_001106983, NP_001106984, NP_001106985, NP_001307780, NP_001307782, NP_001307783, NP_003890, NP_663788	XP_005254152, XP_006720019, XP_016876303, XP_016876306, XP_016876307, XP_016876308, XP_016876309, XP_016876310, XP_016876311, XP_016876312, XP_016876313, XP_016876314, XP_016876315, XP_016876316	protein_coding	ENSG00000102606	8874	15607
ARHGEF9	.	.	.	.	.	0.255711	0.13475	0.184656	0.149437	Cdc42 guanine nucleotide exchange factor 9 [Source:HGNC Symbol;Acc:HGNC:14561]	chrX:62854846-63005438	NM_001173479, NM_001173480, NM_015185	XM_017029367, XM_017029366, XM_017029365, XM_017029364, XM_011530892, XM_011530891, XM_011530890, XM_005262252, XM_005262251, XM_005262250, XM_005262249	.	.	NP_001166950, NP_001166951, NP_056000	XP_005262306, XP_005262307, XP_005262308, XP_005262309, XP_011529192, XP_011529194, XP_016884852, XP_016884853, XP_016884854, XP_016884855, XP_016884856, XP_016884857, XP_016884862	protein_coding	ENSG00000131089	23229	14561
ARID1A	.	.	.	.	.	11.9506	11.1563	10.8323	11.2333	AT-rich interaction domain 1A [Source:HGNC Symbol;Acc:HGNC:11110]	chr1:27019726-27108595	NM_006015, NM_139135	.	.	.	NP_006006, NP_624361	.	protein_coding	ENSG00000117713	8289	11110
ARID1B	.	.	.	.	.	13.5462	13.1754	13.4468	14.1492	AT-rich interaction domain 1B [Source:HGNC Symbol;Acc:HGNC:18040]	chr6:157098507-157531913	NM_017519, NM_020732	XM_011535988, XM_011535986, XM_011535984, XM_005267069	.	.	NP_059989, NP_065783	XP_005267126, XP_011534286, XP_011534290, XP_016866592, XP_016866593, XP_016866595, XP_016866598	protein_coding	ENSG00000049618	57492	18040
ARID2	.	.	.	.	.	6.55113	6.90887	6.49447	6.73165	AT-rich interaction domain 2 [Source:HGNC Symbol;Acc:HGNC:18037]	chr12:46123447-46301823	NM_152641	XM_006719272	.	.	NP_689854	XP_006719335	protein_coding	ENSG00000189079	196528	18037
ARID3A	.	.	.	.	.	51.0341	51.9728	52.3887	47.3632	AT-rich interaction domain 3A [Source:HGNC Symbol;Acc:HGNC:3031]	chr19:925999-975939	NM_005224	XM_017026445, XM_005259514, XM_005259513	.	.	NP_005215	XP_005259570, XP_005259571, XP_016881934	protein_coding	ENSG00000116017	1820	3031
ARID3B	.	.	.	.	.	5.67978	5.93321	6.15427	6.57627	AT-rich interaction domain 3B [Source:HGNC Symbol;Acc:HGNC:14350]	chr15:74833517-74890472	NM_001307939, NM_006465	XM_005254129	.	.	NP_001294868, NP_006456	XP_005254186	protein_coding	ENSG00000179361	10620	14350
ARID3C	.	.	.	.	.	0.0287018	0.0487747	0	0.0267651	AT-rich interaction domain 3C [Source:HGNC Symbol;Acc:HGNC:21209]	chr9:34621375-34628104	NM_001017363	.	.	.	NP_001017363	.	protein_coding	ENSG00000205143	138715	21209
ARID4A	.	.	.	.	.	6.74404	6.88209	6.63641	5.32588	AT-rich interaction domain 4A [Source:HGNC Symbol;Acc:HGNC:9885]	chr14:58765102-58840605	NM_002892, NM_023000, NM_023001	XM_017021562, XM_011537055, XM_011537054, XM_005267965, XM_005267964	.	.	NP_002883, NP_075376, NP_075377	XP_005268021, XP_005268022, XP_016877049, XP_016877050, XP_016877051, XP_016877052	protein_coding	ENSG00000032219	5926	9885
ARID4B	.	.	.	.	.	7.52446	7.31017	7.36515	7.02282	AT-rich interaction domain 4B [Source:HGNC Symbol;Acc:HGNC:15550]	chr1:235330209-235507847	NM_001206794, NM_016374, NM_031371	XM_017001470, XM_017001468, XM_011544212, XM_006711781, XM_005273160	.	.	NP_001193723, NP_057458, NP_112739	XP_006711844, XP_011542514, XP_016856957, XP_016856959	protein_coding	ENSG00000054267	51742	15550
ARID5A	.	.	.	.	.	7.25267	6.69644	7.51591	8.28835	AT-rich interaction domain 5A [Source:HGNC Symbol;Acc:HGNC:17361]	chr2:97202485-97218375	NM_001319093, NM_001319096, NM_212481	XM_011510501, XM_005263860, XM_005263856	.	.	NP_001306021, NP_001306022, NP_001306025, NP_997646	XP_011508801, XP_011508803, XP_016858673, XP_016858674	protein_coding	ENSG00000196843	10865	17361
ARID5B	.	.	◎	.	◎	8.88513	8.29383	8.33902	4.30286	AT-rich interaction domain 5B [Source:HGNC Symbol;Acc:HGNC:17362]	chr10:63661058-63856703	NM_001244638, NM_032199	XM_011540262	.	.	NP_001231567, NP_115575	XP_011538564	protein_coding	ENSG00000150347	84159	17362
ARIH1	.	.	.	.	.	4.2587	4.24991	4.18761	4.91496	ariadne RBR E3 ubiquitin protein ligase 1 [Source:HGNC Symbol;Acc:HGNC:689]	chr15:72766666-72895326	NM_005744	XM_011521439, XM_011521438	NR_030359	.	NP_005735	XP_011519740, XP_011519741	protein_coding	ENSG00000166233	693215	689
ARIH2	.	.	.	.	.	18.8471	17.795	18.3739	24.3567	ariadne RBR E3 ubiquitin protein ligase 2 [Source:HGNC Symbol;Acc:HGNC:690]	chr3:48955220-49023815	NM_006321	XM_011533275, XM_011533274, XM_011533273, XM_011533272, XM_011533271, XM_011533270, XM_011533268, XM_011533267, XM_011533266, XM_011533265, XM_005264798	.	.	NP_001304262, NP_006312	XP_005264855, XP_011531567, XP_011531568, XP_011531569, XP_011531570, XP_011531572, XP_011531573, XP_011531575, XP_011531577, XP_016861020, XP_016861021	protein_coding	ENSG00000177479	10425	690
ARIH2OS	.	.	.	.	.	0.322226	0.511753	0.620741	0.485358	ariadne homolog 2 opposite strand [Source:HGNC Symbol;Acc:HGNC:34425]	chr3:48955220-49023815	NM_001123040	.	.	.	NP_001116512	.	protein_coding	ENSG00000221883	646450	34425
ARL1	.	.	.	.	.	45.4517	46.5785	43.9902	44.044	ADP ribosylation factor like GTPase 1 [Source:HGNC Symbol;Acc:HGNC:692]	chr12:101786897-101801598	NM_001177, NM_001301068	.	.	.	NP_001168, NP_001287997	.	protein_coding	ENSG00000120805	400	692
ARL10	.	.	.	.	.	0.00863088	0.0155392	0.0256076	0.0205353	ADP ribosylation factor like GTPase 10 [Source:HGNC Symbol;Acc:HGNC:22042]	chr5:175792470-175808912	NM_173664	XM_011534531, XM_005265891	.	.	NP_775935	XP_011532833	protein_coding	ENSG00000175414	285598	22042
ARL11	.	.	.	.	.	0.201688	0.103252	0.107229	0.112148	ADP ribosylation factor like GTPase 11 [Source:HGNC Symbol;Acc:HGNC:24046]	chr13:50202434-50208008	NM_138450	XM_005266253	.	.	NP_612459	XP_005266310	protein_coding	ENSG00000152213	115761	24046
ARL13A	.	.	.	.	.	0	0	0	0	ADP ribosylation factor like GTPase 13A [Source:HGNC Symbol;Acc:HGNC:31709]	chrX:100224699-100245795	NM_001162491	XM_011530950	.	.	NP_001155963	XP_011529252	protein_coding	ENSG00000174225	392509	31709
ARL13B	.	.	.	.	.	2.43395	2.47696	2.14513	2.7895	ADP ribosylation factor like GTPase 13B [Source:HGNC Symbol;Acc:HGNC:25419]	chr3:93698982-93774512	NM_001174150, NM_001174151, NM_001321328, NM_144996, NM_182896	XM_011512536, XM_011512535, XM_011512534, XM_011512532, XM_006713532, XM_006713531	.	.	NP_001167621, NP_001167622, NP_001308257, NP_659433, NP_878899	XP_006713595, XP_011510834, XP_011510836, XP_011510837, XP_011510838, XP_016861342	protein_coding	ENSG00000169379	200894	25419
ARL14	.	.	.	.	.	0.0643135	0	0.0220185	0.0187138	ADP ribosylation factor like GTPase 14 [Source:HGNC Symbol;Acc:HGNC:22974]	chr3:160394946-160396240	NM_025047	.	.	.	NP_079323	.	protein_coding	ENSG00000179674	80117	22974
ARL14EP	.	.	.	.	.	8.93676	9.15318	8.72589	8.15015	ADP ribosylation factor like GTPase 14 effector protein [Source:HGNC Symbol;Acc:HGNC:26798]	chr11:30344597-30359774	NM_152316	.	.	.	NP_689529	.	protein_coding	ENSG00000152219	120534	26798
ARL14EPL	.	.	.	.	.	0	0	0	0	ADP ribosylation factor like GTPase 14 effector protein like [Source:HGNC Symbol;Acc:HGNC:44201]	chr5:115298190-115395815	NM_001195581	XM_011543571	.	.	NP_001182510	XP_011541873, XP_016865211	protein_coding	ENSG00000268223	644100	44201
ARL15	.	.	.	.	.	5.39482	4.35661	3.94496	4.29557	ADP ribosylation factor like GTPase 15 [Source:HGNC Symbol;Acc:HGNC:25945]	chr5:53179774-53606412	NM_019087	XM_011543500	.	.	NP_061960	XP_011541802, XP_016865087	protein_coding	ENSG00000185305	54622	25945
ARL16	.	.	.	.	.	12.0586	13.1813	12.0961	11.7811	ADP ribosylation factor like GTPase 16 [Source:HGNC Symbol;Acc:HGNC:27902]	chr17:79648203-79650954	NM_001040025	.	.	.	NP_001035114, NP_001316538	.	protein_coding	ENSG00000214087	339231	27902
ARL17A	.	.	.	.	.	0.268085	0.301918	0.352374	0.321101	ADP ribosylation factor like GTPase 17A [Source:HGNC Symbol;Acc:HGNC:24096]	chr17:44588876-44657048	NM_001113738, NM_001288812, NM_016632	XM_011524878, XM_005257439	.	.	NP_001107210, NP_001275741, NP_057716	XP_005257496, XP_011522467, XP_011523180	protein_coding	ENSG00000185829	100506084	24096
ARL17B	.	.	.	.	.	0.282857	0.456112	0.522777	0.159573	ADP ribosylation factor like GTPase 17B [Source:HGNC Symbol;Acc:HGNC:32387]	chr17:44352149-44439163	NM_001039083, NM_001103154	XM_011524166, XM_011524164, XM_005256918	.	.	NP_001034172, NP_001096624	XP_005256975, XP_011522466, XP_011522467, XP_011522468, XP_011523179, XP_011544671	protein_coding	ENSG00000228696	107984156	32387
ARL2	.	.	.	.	.	49.7099	45.5036	49.2942	39.7198	ADP ribosylation factor like GTPase 2 [Source:HGNC Symbol;Acc:HGNC:693]	chr11:64781584-64789656	NM_001199745, NM_001667	.	.	.	NP_001186674, NP_001658	.	protein_coding	ENSG00000213465	402	693
ARL2BP	.	.	.	.	.	36.6061	36.8498	35.0505	38.9279	ADP ribosylation factor like GTPase 2 binding protein [Source:HGNC Symbol;Acc:HGNC:17146]	chr16:57279009-57318599	NM_012106	.	.	.	NP_036238	.	protein_coding	ENSG00000102931	23568	17146
ARL3	.	.	.	.	.	3.73895	3.68741	3.59318	3.82028	ADP ribosylation factor like GTPase 3 [Source:HGNC Symbol;Acc:HGNC:694]	chr10:104433487-104474164	NM_004311	XM_017016260	.	.	NP_004302	XP_016871749	protein_coding	ENSG00000138175	403	694
ARL4A	.	.	.	.	.	23.1112	21.0307	19.4476	16.8468	ADP ribosylation factor like GTPase 4A [Source:HGNC Symbol;Acc:HGNC:695]	chr7:12726480-12730559	NM_001037164, NM_001195396, NM_005738, NM_212460	.	.	.	NP_001032241, NP_001182325, NP_005729, NP_997625	.	protein_coding	ENSG00000122644	10124	695
ARL4C	.	.	.	.	.	0.0107842	0.0463039	0.0836599	0.160983	ADP ribosylation factor like GTPase 4C [Source:HGNC Symbol;Acc:HGNC:698]	chr2:235401684-235405697	NM_001282431, NM_005737	.	.	.	NP_001269360, NP_005728	.	protein_coding	ENSG00000188042	10123	698
ARL4D	.	.	.	.	.	12.4729	11.8666	12.8455	8.31088	ADP ribosylation factor like GTPase 4D [Source:HGNC Symbol;Acc:HGNC:656]	chr17:41476326-41478505	NM_001661	XM_011524782	.	.	NP_001652	XP_011523084	protein_coding	ENSG00000175906	379	656
ARL5A	.	.	.	.	.	38.5817	38.0488	37.1705	35.4955	ADP ribosylation factor like GTPase 5A [Source:HGNC Symbol;Acc:HGNC:696]	chr2:152655315-152685002	NM_001037174, NM_012097, NM_177985	.	.	.	NP_001032251, NP_036229, NP_817114	.	protein_coding	ENSG00000162980	26225	696
ARL5B	.	.	.	.	.	27.839	28.4238	27.6026	29.1424	ADP ribosylation factor like GTPase 5B [Source:HGNC Symbol;Acc:HGNC:23052]	chr10:18948333-18970568	NM_178815	XM_005252401, XM_005252400	.	.	NP_848930	XP_005252457, XP_005252458	protein_coding	ENSG00000165997	221079	23052
ARL5C	.	.	.	.	.	0	0	0	0	ADP ribosylation factor like GTPase 5C [Source:HGNC Symbol;Acc:HGNC:31111]	chr17:37313146-37322013	NM_001143968	.	.	.	NP_001137440	.	protein_coding	ENSG00000141748	390790	31111
ARL6	.	.	.	.	.	0.913203	0.896972	0.90748	1.35617	ADP ribosylation factor like GTPase 6 [Source:HGNC Symbol;Acc:HGNC:13210]	chr3:97483364-97520086	NM_001278293, NM_001323513, NM_032146, NM_177976	XM_006713783, XM_006713779	.	.	NP_001265222, NP_001310442, NP_115522, NP_816931	XP_016862800	protein_coding	ENSG00000113966	84100	13210
ARL6IP1	.	.	.	.	.	190.258	195.38	200.472	156.791	ADP ribosylation factor like GTPase 6 interacting protein 1 [Source:HGNC Symbol;Acc:HGNC:697]	chr16:18792616-18813000	NM_015161	.	.	.	NP_001300787, NP_055976	.	protein_coding	ENSG00000170540	23204	697
ARL6IP4	.	.	.	.	.	91.7543	90.2166	90.4112	73.9418	ADP ribosylation factor like GTPase 6 interacting protein 4 [Source:HGNC Symbol;Acc:HGNC:18076]	chr12:123405497-123467460	NM_001002251, NM_001002252, NM_001278378, NM_001278379, NM_001278380, NM_016638, NM_018694	.	.	.	NP_001002251, NP_001002252, NP_001265307, NP_001265308, NP_001265309, NP_057722, NP_061164	.	protein_coding	ENSG00000182196	51329	18076
ARL6IP5	.	.	.	.	.	15.1447	16.6845	14.6425	14.9833	ADP ribosylation factor like GTPase 6 interacting protein 5 [Source:HGNC Symbol;Acc:HGNC:16937]	chr3:69134094-69155217	NM_006407	.	.	.	NP_006398	.	protein_coding	ENSG00000144746	10550	16937
ARL6IP6	.	.	.	.	.	22.3828	21.8163	22.6906	18.8461	ADP ribosylation factor like GTPase 6 interacting protein 6 [Source:HGNC Symbol;Acc:HGNC:24048]	chr2:153508106-153617767	NM_152522	.	.	.	NP_689735	.	protein_coding	ENSG00000177917	151188	24048
ARL8A	.	.	.	.	.	6.18525	5.91228	6.99599	8.55557	ADP ribosylation factor like GTPase 8A [Source:HGNC Symbol;Acc:HGNC:25192]	chr1:202091985-202113871	NM_001256129, NM_138795	.	.	.	NP_001243058, NP_620150	.	protein_coding	ENSG00000143862	127829	25192
ARL8B	.	.	.	.	.	28.0689	27.8539	27.9611	39.6649	ADP ribosylation factor like GTPase 8B [Source:HGNC Symbol;Acc:HGNC:25564]	chr3:5163904-5222597	NM_018184	XM_005265295	.	.	NP_060654	XP_005265352	protein_coding	ENSG00000134108	55207	25564
ARL9	.	.	.	.	.	0.0241374	0	0	0.02013	ADP ribosylation factor like GTPase 9 [Source:HGNC Symbol;Acc:HGNC:23592]	chr4:57371508-57390614	NM_206919	XM_006714036, XM_005265720	.	.	NP_996802	XP_005265777, XP_006714099	protein_coding	ENSG00000196503	132946	23592
ARMC1	.	.	.	.	.	20.2528	19.9331	20.3476	17.3899	armadillo repeat containing 1 [Source:HGNC Symbol;Acc:HGNC:17684]	chr8:66514690-66546452	NM_001286702, NM_018120	XM_017013605, XM_006716458, XM_005251264	.	.	NP_001273631, NP_060590	XP_005251321, XP_006716521, XP_016869094	protein_coding	ENSG00000104442	55156	17684
ARMC10	.	.	.	.	.	6.03812	5.81588	6.07112	6.10777	armadillo repeat containing 10 [Source:HGNC Symbol;Acc:HGNC:21706]	chr7:102715327-102740211	NM_001161009, NM_001161010, NM_001161011, NM_001161012, NM_001161013, NM_031905	XM_011516601, XM_011516600	.	.	NP_001154481, NP_001154482, NP_001154483, NP_001154484, NP_001154485, NP_114111	XP_005250685, XP_011514903, XP_016868173, XP_016868175, XP_016868177	protein_coding	ENSG00000170632	83787	21706
ARMC12	.	.	.	.	.	0.23648	0.108752	0.297769	0.306356	armadillo repeat containing 12 [Source:HGNC Symbol;Acc:HGNC:21099]	chr6:35704808-35716856	NM_001286574, NM_001286576, NM_145028	XM_011514382	.	.	NP_001273503, NP_001273505, NP_659465	XP_011512684, XP_016865924	protein_coding	ENSG00000157343	221481	21099
ARMC2	.	.	.	.	.	0.280832	0.315364	0.385213	0.305371	armadillo repeat containing 2 [Source:HGNC Symbol;Acc:HGNC:23045]	chr6:109169618-109295675	NM_001286609, NM_032131	XM_011536174, XM_011536172, XM_011536171, XM_011536170, XM_011536169, XM_011536168, XM_011536167, XM_011536166, XM_006715574, XM_006715573, XM_005267157, XM_005267155, XM_005267154	.	.	NP_001273538, NP_115507	XP_005267211, XP_005267212, XP_005267214, XP_006715636, XP_006715637, XP_011534468, XP_011534469, XP_011534470, XP_011534472, XP_011534474	protein_coding	ENSG00000118690	84071	23045
ARMC3	.	.	.	.	.	0	0.0110201	0	0	armadillo repeat containing 3 [Source:HGNC Symbol;Acc:HGNC:30964]	chr10:23216952-23327452	NM_001282745, NM_001282746, NM_001282747, NM_173081	XM_017015832, XM_011519350, XM_005252381, XM_005252380	.	.	NP_001269674, NP_001269675, NP_001269676, NP_775104	XP_005252437, XP_005252438, XP_011517652, XP_016871321	protein_coding	ENSG00000165309	219681	30964
ARMC4	.	.	.	.	.	0	0	0	0	armadillo repeat containing 4 [Source:HGNC Symbol;Acc:HGNC:25583]	chr10:28101096-28287977	NM_001290020, NM_018076	XM_011519532, XM_011519531, XM_011519530, XM_011519529, XM_011519528, XM_011519527, XM_011519526	.	.	NP_001276949, NP_060546	XP_011517829, XP_011517830, XP_016871857, XP_016871858	protein_coding	ENSG00000169126	55130	25583
ARMC5	.	.	.	.	.	10.0517	10.1281	11.0493	9.74097	armadillo repeat containing 5 [Source:HGNC Symbol;Acc:HGNC:25781]	chr16:31469400-31478487	NM_001105247, NM_001288767, NM_001301820, NM_024742	XM_006721091	.	.	NP_001098717, NP_001275696, NP_001288749, NP_079018	XP_006721154	protein_coding	ENSG00000140691	79798	25781
ARMC6	.	.	.	.	.	15.7407	14.4112	16.7828	17.2968	armadillo repeat containing 6 [Source:HGNC Symbol;Acc:HGNC:25049]	chr19:19101696-19170310	NM_001199196, NM_033415	XM_017027484, XM_011528439, XM_005260158, XM_005260157	.	.	NP_001186125, NP_219483	XP_005260214, XP_005260215, XP_016882973, XP_016882974	protein_coding	ENSG00000105676	93436	25049
ARMC7	.	.	.	.	.	3.38734	3.66998	3.84549	5.03462	armadillo repeat containing 7 [Source:HGNC Symbol;Acc:HGNC:26168]	chr17:73106046-73127890	NM_001304271, NM_001304272, NM_001304273, NM_024585	.	.	.	NP_001291200, NP_001291201, NP_001291202, NP_078861	.	protein_coding	ENSG00000125449	79637	26168
ARMC8	.	.	.	.	.	12.7227	13.0266	12.3209	12.4992	armadillo repeat containing 8 [Source:HGNC Symbol;Acc:HGNC:24999]	chr3:137906089-138048728	NM_001267041, NM_001267042, NM_001282342, NM_014154, NM_015396, NM_213654	XM_011512633, XM_011512632, XM_006713567, XM_006713566, XM_006713565, XM_006713564	.	.	NP_001253970, NP_001253971, NP_001269271, NP_054873, NP_056211, NP_998819	XP_006713627, XP_006713628, XP_006713629, XP_006713630, XP_011510934, XP_011510935, XP_016861584, XP_016861586, XP_016861587, XP_016861588	protein_coding	ENSG00000114098	25852	24999
ARMC9	.	.	.	.	.	3.60679	3.3764	3.21552	3.89025	armadillo repeat containing 9 [Source:HGNC Symbol;Acc:HGNC:20730]	chr2:232063259-232239548	NM_001271466, NM_001291656, NM_025139	XM_017005023, XM_011511917, XM_011511916, XM_011511915, XM_011511914, XM_011511913, XM_011511912, XM_011511911, XM_011511910, XM_011511909, XM_011511908, XM_011511907, XM_011511906, XM_011511905	.	.	NP_001258395, NP_001278585, NP_079415	XP_011510207, XP_011510208, XP_011510209, XP_011510210, XP_011510211, XP_011510212, XP_011510213, XP_011510214, XP_011510215, XP_011510216, XP_011510217, XP_011510218, XP_016860509, XP_016860510, XP_016860511, XP_016860512, XP_016860515	protein_coding	ENSG00000135931	80210	20730
ARMCX1	.	.	.	.	.	0.0123921	0.0252573	0	0	armadillo repeat containing, X-linked 1 [Source:HGNC Symbol;Acc:HGNC:18073]	chrX:100805513-100809683	NM_016608	.	.	.	NP_057692	.	protein_coding	ENSG00000126947	51309	18073
ARMCX2	.	.	.	.	.	0	0.0110344	0	0	armadillo repeat containing, X-linked 2 [Source:HGNC Symbol;Acc:HGNC:16869]	chrX:100910266-100914876	NM_001282231, NM_014782, NM_177949	XM_017029997, XM_017029996, XM_017029995, XM_017029994, XM_017029993, XM_017029992, XM_017029991, XM_017029990, XM_017029989, XM_017029988, XM_017029987, XM_011531072, XM_011531071, XM_005278117, XM_005278116, XM_005278115, XM_005278114, XM_005278113, XM_005278111, XM_005278110, XM_005278109	.	.	NP_001269160, NP_055597, NP_808818	XP_005278166, XP_005278167, XP_005278168, XP_005278170, XP_005278171, XP_005278172, XP_005278173, XP_005278174, XP_011529373, XP_011529374, XP_016885476, XP_016885477, XP_016885478, XP_016885479, XP_016885480, XP_016885481, XP_016885482, XP_016885483, XP_016885484, XP_016885485, XP_016885486	protein_coding	ENSG00000184867	9823	16869
ARMCX3	.	.	.	.	.	16.9931	17.211	16.1971	17.9097	armadillo repeat containing, X-linked 3 [Source:HGNC Symbol;Acc:HGNC:24065]	chrX:100877786-100882833	NM_016607, NM_177947, NM_177948	XM_005262141	.	.	NP_057691, NP_808816, NP_808817	XP_005262198	protein_coding	ENSG00000102401	51566	24065
ARMCX4	.	.	.	.	.	0	0	0	0	armadillo repeat containing, X-linked 4 [Source:HGNC Symbol;Acc:HGNC:28615]	chrX:100743030-100750798	NM_001256155	.	.	.	NP_001243084	.	protein_coding	ENSG00000196440	100131755	28615
ARMCX5	.	.	.	.	.	4.09282	4.39622	4.10349	4.55041	armadillo repeat containing, X-linked 5 [Source:HGNC Symbol;Acc:HGNC:25772]	chrX:101854095-101859087	NM_001168478, NM_001168479, NM_001168480, NM_001168482, NM_001168485, NM_022838	.	.	.	NP_001161950, NP_001161951, NP_001161952, NP_001161954, NP_001161957, NP_073749	.	protein_coding	ENSG00000125962	64860	25772
ARMCX6	.	.	.	.	.	2.34582	1.9222	2.18987	2.66435	armadillo repeat containing, X-linked 6 [Source:HGNC Symbol;Acc:HGNC:26094]	chrX:100870109-100872991	NM_001009584, NM_001184768, NM_019007	XM_011530976	.	.	NP_001009584, NP_001171697, NP_061880	XP_011529278	protein_coding	ENSG00000198960	54470	26094
ARMS2	.	.	.	.	.	0.0416208	0	0.0393274	0	age-related maculopathy susceptibility 2 [Source:HGNC Symbol;Acc:HGNC:32685]	chr10:124214168-124216868	NM_001099667	.	.	.	NP_001093137	.	protein_coding	ENSG00000254636	387715	32685
ARMT1	.	.	.	.	.	24.3896	23.258	25.3458	23.2756	acidic residue methyltransferase 1 [Source:HGNC Symbol;Acc:HGNC:17872]	chr6:151773392-151791236	NM_001286562, NM_024573	.	.	.	NP_001273491, NP_078849	.	protein_coding	ENSG00000146476	79624	17872
ARNT	.	.	.	.	.	9.42879	9.14036	8.94313	8.42735	aryl hydrocarbon receptor nuclear translocator [Source:HGNC Symbol;Acc:HGNC:700]	chr1:150782180-150849244	NM_001197325, NM_001286035, NM_001286036, NM_001668, NM_178427	XM_017001291, XM_017001290, XM_017001289, XM_017001288, XM_011509547, XM_011509546, XM_011509545, XM_011509544, XM_011509543, XM_011509542, XM_005245157, XM_005245154, XM_005245153, XM_005245151	.	.	NP_001184254, NP_001272964, NP_001272965, NP_001659, NP_848514	XP_005245208, XP_005245210, XP_005245211, XP_005245214, XP_011507844, XP_011507845, XP_011507846, XP_011507847, XP_011507848, XP_011507849, XP_016856777, XP_016856778, XP_016856779, XP_016856780	protein_coding	ENSG00000143437	405	700
ARNT2	.	.	.	.	.	0.0552238	0.0810635	0.0432349	0.0419921	aryl hydrocarbon receptor nuclear translocator 2 [Source:HGNC Symbol;Acc:HGNC:16876]	chr15:80696692-80890278	NM_014862	.	NR_049837	.	NP_055677	.	protein_coding	ENSG00000172379	100847042	16876
ARNTL	.	.	.	.	.	1.39802	1.46018	1.13504	1.19738	aryl hydrocarbon receptor nuclear translocator like [Source:HGNC Symbol;Acc:HGNC:701]	chr11:13299344-13408813	NM_001030272, NM_001030273, NM_001178, NM_001297719, NM_001297722, NM_001297724	XM_017017748, XM_017017747, XM_017017746, XM_017017745, XM_017017744, XM_017017740, XM_011520113, XM_011520112, XM_011520111, XM_011520110, XM_011520109, XM_011520108, XM_011520107, XM_011520106, XM_011520105, XM_006718234, XM_006718233	.	.	NP_001025443, NP_001025444, NP_001169, NP_001284648, NP_001284651, NP_001284653	XP_006718296, XP_006718297, XP_011518407, XP_011518408, XP_011518409, XP_011518410, XP_011518411, XP_011518412, XP_011518413, XP_011518414, XP_011518415, XP_016873227, XP_016873228, XP_016873229, XP_016873230, XP_016873231, XP_016873232, XP_016873233, XP_016873234, XP_016873235, XP_016873236, XP_016873237	protein_coding	ENSG00000133794	406	701
ARNTL2	.	.	.	.	.	5.77287	5.61842	5.70716	6.68971	aryl hydrocarbon receptor nuclear translocator like 2 [Source:HGNC Symbol;Acc:HGNC:18984]	chr12:27485786-27578222	NM_001248002, NM_001248003, NM_001248004, NM_001248005, NM_020183	XM_017019669, XM_017019668, XM_017019667, XM_011520771, XM_011520770, XM_011520769, XM_011520768, XM_011520767, XM_011520766, XM_006719114, XM_006719113, XM_006719112	.	.	NP_001234931, NP_001234932, NP_001234933, NP_001234934, NP_064568	XP_006719175, XP_006719177, XP_011519068, XP_011519070, XP_011519071, XP_011519072, XP_011519073, XP_016875156, XP_016875157, XP_016875158	protein_coding	ENSG00000029153	56938	18984
ARPC1A	.	.	.	.	.	48.5567	48.5734	46.9857	48.8598	actin related protein 2/3 complex subunit 1A [Source:HGNC Symbol;Acc:HGNC:703]	chr7:98923532-98963880	NM_001190996, NM_006409	.	.	.	NP_001177925, NP_006400	.	protein_coding	ENSG00000241685	10552	703
ARPC1B	.	.	.	.	.	36.0811	36.8355	36.9727	51.5374	actin related protein 2/3 complex subunit 1B [Source:HGNC Symbol;Acc:HGNC:704]	chr7:98972297-98992424	NM_005720	XM_006715826, XM_006715825	.	.	NP_005711	XP_006715888, XP_006715889	protein_coding	ENSG00000130429	10095	704
ARPC2	.	.	.	.	.	155.796	158.94	163.647	186.222	actin related protein 2/3 complex subunit 2 [Source:HGNC Symbol;Acc:HGNC:705]	chr2:219081816-219119079	NM_005731, NM_152862	.	.	.	NP_005722, NP_690601	.	protein_coding	ENSG00000163466	10109	705
ARPC3	.	.	.	.	.	154.7	157.141	156.653	155.328	actin related protein 2/3 complex subunit 3 [Source:HGNC Symbol;Acc:HGNC:706]	chr12:110872629-110888212	NM_001278556, NM_001287222	.	.	.	NP_001265485, NP_001274151	.	protein_coding	ENSG00000111229	10094	706
ARPC4	.	.	.	.	.	34.4304	32.7481	34.331	37.5954	actin related protein 2/3 complex subunit 4 [Source:HGNC Symbol;Acc:HGNC:707]	chr3:9821543-9896822	NM_001024959, NM_001024960, NM_001198780, NM_005718	.	.	.	NP_001020130, NP_001020131, NP_001185709, NP_005709	.	protein_coding	ENSG00000241553	10093	707
[truncated: 18,427 more rows]

## Sheet: Table. S2
Category	Term	Count	%	P-value	Genes	List Total	Pop Hits	Pop Total	Fold Enrichment	Bonferroni	Benjamini	FDR
[truncated: 23 more rows]

## Sheet: Table. S3
Category	Term	Count	%	P-value	Genes	List Total	Pop Hits	Pop Total	Fold Enrichment	Bonferroni	Benjamini	FDR
[truncated: 425 more rows]
